# Supplementary material for: Identification of immune-associated biomarkers in diagnosing allergic rhinitis
Source: World Allergy Organ J. 2025 Jul 28;18(8):101084. doi: 10.1016/j.waojou.2025.101084 (PMC12320532; doi:10.1016/j.waojou.2025.101084)
Supplement: Supplementary Table S1 — Raw data of weighted correlation network analysis (WGCNA). [file mmc1.xlsx]

## Sheet: Sheet1
Supplementary Table S1. Raw data of weighted correlation network analysis (WGCNA)
probes	moduleColor	GS.C	p.GS.C	GS.P	p.GS.P	MMcyan	p.MMcyan	MMturquoise	p.MMturquoise	MMtan	p.MMtan	MMpink	p.MMpink	MMsalmon	p.MMsalmon	MMmagenta	p.MMmagenta	MMblue	p.MMblue	MMmidnightblue	p.MMmidnightblue	MMbrown	p.MMbrown	MMgreen	p.MMgreen	MMblack	p.MMblack	MMpurple	p.MMpurple	MMgrey	p.MMgrey
ABCC1	black	-0.52403	0.0071714	0.52403	0.0071714	-0.155647	0.457518	-0.190737	0.361093	-0.428205	0.0327205	-0.0434583	0.836584	-0.353817	0.0827142	-0.289342	0.160659	-0.268218	0.194859	-0.0216262	0.918275	0.572919	0.00275898	0.325851	0.11193	0.742817	2.11091e-05	0.703598	8.71128e-05	0.168836	0.419795
ABCC10	black	0.278804	0.177147	-0.278804	0.177147	0.118237	0.573503	0.0874426	0.677683	0.0703589	0.73823	-0.342915	0.0933238	0.192539	0.356489	0.380737	0.0604292	0.22538	0.278711	0.0183239	0.930723	-0.384568	0.0576787	-0.244899	0.238048	-0.31108	0.130125	-0.138409	0.509381	-0.111216	0.596627
ABCD4	black	0.224641	0.280331	-0.224641	0.280331	-0.225026	0.279488	-0.171286	0.412981	0.343523	0.0927073	-0.116714	0.578487	0.215203	0.301559	0.593769	0.00175298	0.499209	0.0110694	0.355615	0.0810561	-0.32963	0.107591	0.00382398	0.985526	-0.641033	0.000554892	-0.474441	0.0165646	0.089497	0.670523
ABRACL	black	-0.375091	0.0646669	0.375091	0.0646669	-0.0173365	0.934448	-0.00237049	0.991027	-0.160036	0.444772	0.108591	0.605372	-0.320569	0.118207	-0.366507	0.0715428	-0.637957	0.000601464	-0.241533	0.244764	0.62235	0.000893753	0.22387	0.282029	0.74569	1.88421e-05	0.433671	0.030327	0.0860864	0.682425
ACBD3	black	-0.344652	0.091569	0.344652	0.091569	0.273692	0.185554	0.0145401	0.945004	0.048216	0.81897	0.139539	0.505895	-0.286568	0.164889	-0.399196	0.048058	-0.693103	0.000122638	-0.369478	0.0691024	0.52972	0.00646275	0.0856769	0.683859	0.854027	5.63793e-08	0.500269	0.010873	-0.0367874	0.861411
ACCS	black	0.51663	0.00818948	-0.51663	0.00818948	-0.118903	0.57133	-0.137356	0.512639	0.328739	0.108603	-0.230381	0.267897	0.254592	0.219391	0.660414	0.000327105	0.628862	0.000759565	0.381873	0.0596031	-0.506284	0.00981234	-0.0966075	0.645958	-0.813678	7.56635e-07	-0.675317	0.00021229	-0.0797322	0.704795
ACER2	black	-0.246419	0.235056	0.246419	0.235056	0.330457	0.106659	-0.26476	0.200899	0.0538757	0.798126	-0.163297	0.435426	-0.457878	0.0213565	-0.221269	0.287805	-0.331512	0.105479	-0.0749232	0.721887	0.465644	0.0189861	0.223726	0.282348	0.66874	0.000257668	0.277848	0.178698	0.140867	0.501814
ACOT11	black	0.413527	0.0398991	-0.413527	0.0398991	0.075304	0.720529	0.0738382	0.725761	0.146845	0.48365	-0.39007	0.0538987	-0.081482	0.69861	0.325405	0.11245	0.460219	0.020618	0.186643	0.371683	-0.507237	0.00965256	-0.188049	0.368026	-0.666705	0.000273331	-0.496916	0.0115043	0.209364	0.31518
ACOT4	black	-0.45838	0.0211965	0.45838	0.0211965	-0.0293369	0.889289	-0.193528	0.353976	-0.203374	0.329534	-0.272727	0.187173	-0.26688	0.197182	-0.300781	0.144018	-0.308547	0.133448	-0.0264375	0.900174	0.557262	0.00380549	0.324064	0.114026	0.725154	4.11564e-05	0.655147	0.000379002	0.136348	0.515769
ACOX1	black	-0.282901	0.170602	0.282901	0.170602	0.17556	0.401242	-0.102118	0.627164	-0.168609	0.420429	-0.137965	0.510754	-0.294186	0.153453	-0.373178	0.0661532	-0.459389	0.0208776	-0.187809	0.36865	0.521422	0.00751742	0.196264	0.347079	0.809132	9.74833e-07	0.594261	0.00173371	-0.00943825	0.964286
ACSL3	black	0.00471299	0.982162	-0.00471299	0.982162	0.139867	0.504887	-0.170942	0.413934	0.233396	0.261509	0.169889	0.416859	0.0548067	0.79471	-0.28817	0.162437	-0.471925	0.0172297	-0.138581	0.508851	0.513629	0.00863532	0.233228	0.261862	0.608876	0.0012376	0.224581	0.280463	-0.145301	0.488309
ACTG1	black	-0.109598	0.60201	0.109598	0.60201	-0.20411	0.327751	-0.341171	0.0951117	0.0166195	0.937153	-0.0377638	0.857769	-0.0342692	0.870817	0.127933	0.54224	-0.122491	0.559689	0.13131	0.531541	0.515301	0.00838439	0.319435	0.119588	0.657609	0.000353915	0.484305	0.0141562	-0.128004	0.542013
ACTN4	black	-0.360856	0.0763656	0.360856	0.0763656	0.298738	0.146896	-0.176897	0.397608	0.140381	0.503307	0.0429633	0.838422	-0.0450797	0.830573	0.098088	0.640887	-0.191822	0.358315	-0.17314	0.407864	0.0982014	0.640499	-0.113756	0.588216	0.564849	0.00326269	0.506666	0.00974807	-0.118438	0.572847
ADAM22	black	0.264898	0.200654	-0.264898	0.200654	-0.39307	0.0519205	-0.021452	0.918931	-0.175201	0.402218	-0.182252	0.38324	-0.027198	0.897317	-0.00263475	0.990027	0.292769	0.155537	0.295888	0.150978	-0.0286773	0.891763	0.220948	0.288522	-0.45299	0.0229679	-0.30919	0.132598	0.422356	0.035446
ADAM9	black	-0.438121	0.0284842	0.438121	0.0284842	-0.27893	0.176943	-0.344094	0.0921298	-0.21547	0.300944	-0.0245935	0.907106	-0.29083	0.15842	-0.186681	0.371584	-0.388067	0.0552514	0.0705783	0.737442	0.828837	3.08669e-07	0.494122	0.0120531	0.886338	3.74381e-09	0.606133	0.00132006	-0.24202	0.243786
ADO	black	-0.246939	0.234038	0.246939	0.234038	-0.294828	0.152516	-0.251922	0.224428	-0.296978	0.149407	-0.00669314	0.974669	-0.226703	0.275824	-0.30859	0.133391	-0.395691	0.0502391	0.0274358	0.896424	0.786969	3.06693e-06	0.478097	0.0156357	0.855477	5.06422e-08	0.627154	0.00079294	0.0835204	0.691429
AGFG1	black	-0.153316	0.464367	0.153316	0.464367	-0.015161	0.942659	-0.399129	0.0480988	0.135609	0.518067	0.199966	0.337877	-0.137095	0.513448	-0.0367378	0.861596	-0.518346	0.00794318	-0.0596414	0.77703	0.696464	0.000110085	0.352189	0.0842377	0.801368	1.48006e-06	0.371755	0.0672761	-0.0268957	0.898452
AGR2	black	-0.49706	0.0114764	0.49706	0.0114764	-0.137364	0.512614	-0.0414304	0.844117	-0.464963	0.0191849	0.0210763	0.920347	-0.341605	0.0946642	-0.411158	0.0411662	-0.50283	0.0104103	-0.161672	0.440069	0.621258	0.000918138	0.266816	0.197292	0.850842	7.1084e-08	0.736074	2.74046e-05	-0.0609698	0.77219
AHR	black	-0.218096	0.29495	0.218096	0.29495	0.274724	0.183836	-0.237792	0.252373	0.294437	0.153087	0.0379991	0.856891	-0.393279	0.051785	-0.0877563	0.676588	-0.508909	0.00937733	-0.14116	0.500918	0.517731	0.00803069	0.187016	0.37071	0.694737	0.000116385	0.13991	0.504755	-0.0343979	0.870336
ALG9	black	-0.354952	0.0816648	0.354952	0.0816648	0.0654608	0.755891	-0.358742	0.0782326	-0.0976298	0.642455	-0.0745543	0.723204	-0.571065	0.00286845	-0.195462	0.349094	-0.466584	0.0187142	-0.0152275	0.942408	0.740464	2.31422e-05	0.40247	0.0460875	0.834186	2.2031e-07	0.375849	0.0640851	-0.0341898	0.871114
ALYREF	black	-0.459413	0.0208698	0.459413	0.0208698	0.0584587	0.781345	-0.0190661	0.927923	-0.238091	0.25176	0.0654618	0.755888	-0.0985519	0.639301	-0.299546	0.145752	-0.482316	0.0146171	-0.253945	0.220604	0.421868	0.0356812	0.121973	0.561365	0.679214	0.000188837	0.622138	0.000898445	-0.023702	0.91046
AMD1	black	-0.573759	0.00271056	0.573759	0.00271056	-0.15008	0.473959	-0.20982	0.3141	-0.22467	0.280269	-0.0339293	0.872088	-0.322965	0.115329	-0.273303	0.186206	-0.391942	0.0526579	-0.0393074	0.852016	0.705032	8.30422e-05	0.356893	0.0798933	0.899513	9.7049e-10	0.6864	0.000151476	-0.259145	0.210973
ANKRD23	black	0.35204	0.0843784	-0.35204	0.0843784	0.0406643	0.846966	0.0283819	0.892872	0.254319	0.219903	-0.0539168	0.797975	0.146092	0.485919	0.658462	0.000345566	0.430342	0.0317676	0.156663	0.454551	-0.593145	0.00177775	-0.302864	0.141125	-0.809709	9.44318e-07	-0.690439	0.000133462	-0.234106	0.260019
ANO10	black	-0.443097	0.0265307	0.443097	0.0265307	-0.0884182	0.674279	-0.185879	0.373679	-0.318878	0.120269	-0.07602	0.717977	-0.453063	0.0229432	-0.295328	0.151789	-0.554389	0.00403002	-0.110759	0.598145	0.764279	8.70084e-06	0.367422	0.0707849	0.940233	3.02313e-12	0.651342	0.000420818	0.0479395	0.819991
AOC2	black	0.21913	0.29261	-0.21913	0.29261	0.199608	0.338761	-0.0454278	0.829283	0.491669	0.0125529	0.0888911	0.672631	0.150916	0.471471	0.361889	0.0754664	0.200274	0.337119	0.0627897	0.765574	-0.342067	0.0941903	-0.149333	0.476188	-0.460831	0.0204284	-0.497711	0.0113519	0.176802	0.397864
AP2M1	black	-0.544609	0.00488038	0.544609	0.00488038	0.315449	0.124534	-0.00340838	0.987099	-0.202517	0.33162	-0.080928	0.700567	-0.428483	0.0325952	-0.314336	0.125941	-0.567153	0.00311151	-0.342653	0.0935914	0.402786	0.0459011	0.0142065	0.946264	0.814261	7.32108e-07	0.642158	0.000538648	0.0260329	0.901694
ARCN1	black	-0.418454	0.0373628	0.418454	0.0373628	-0.00418611	0.984156	-0.176787	0.397906	-0.163804	0.433981	-0.231052	0.266468	-0.428188	0.0327281	-0.347507	0.0887375	-0.373914	0.0655786	-0.0222417	0.915957	0.661178	0.000320124	0.374477	0.0651412	0.824512	4.02102e-07	0.529957	0.0064345	-0.0393902	0.851708
AREG	black	-0.243079	0.241665	0.243079	0.241665	0.0195216	0.926206	-0.153125	0.464928	-0.0237245	0.910375	0.362219	0.0751809	-0.200322	0.336998	-0.343716	0.0925111	-0.334067	0.102658	-0.0886905	0.67333	0.477995	0.0156609	0.22723	0.274678	0.583421	0.00220378	0.343413	0.0928183	-0.0408218	0.84638
ARF1	black	-0.558921	0.00368067	0.558921	0.00368067	0.159326	0.446823	0.0668527	0.75086	-0.12584	0.548921	0.0284018	0.892797	-0.206555	0.321862	-0.478699	0.0154867	-0.55727	0.00380486	-0.319627	0.119352	0.472904	0.0169684	0.0975292	0.642799	0.826411	3.58349e-07	0.709897	7.04519e-05	0.0871179	0.678817
ARF5	black	-0.448246	0.0246249	0.448246	0.0246249	0.0596641	0.776947	-0.0143282	0.945804	-0.314176	0.126144	-0.101764	0.628364	-0.522423	0.00738302	-0.408805	0.0424562	-0.557513	0.00378635	-0.194274	0.352089	0.587614	0.00201043	0.277329	0.179544	0.665299	0.000284627	0.444461	0.0260146	0.332592	0.10428
ARFGAP3	black	-0.566392	0.00316081	0.566392	0.00316081	-0.174239	0.40485	-0.101339	0.629808	-0.353935	0.0826046	-0.0263912	0.900348	-0.301989	0.142336	-0.342983	0.0932545	-0.449164	0.024297	-0.107859	0.607819	0.634897	0.000651127	0.292557	0.15585	0.84528	1.05236e-07	0.6958	0.00011247	-0.00769801	0.970868
ARHGAP10	black	-0.626685	0.000802334	0.626685	0.000802334	-0.0823782	0.69545	-0.0966574	0.645787	-0.329357	0.107901	0.0147725	0.944126	-0.37336	0.0660106	-0.12367	0.555886	-0.403487	0.0454885	-0.122199	0.560634	0.48183	0.0147315	0.175617	0.401085	0.70806	7.49928e-05	0.568088	0.0030519	-0.165206	0.430005
ARHGAP21	black	-0.130103	0.535354	0.130103	0.535354	0.0327764	0.876401	-0.233549	0.261188	-0.238548	0.250825	-0.379974	0.0609888	-0.413616	0.0398521	-0.149211	0.476553	-0.112289	0.593066	0.0668053	0.751031	0.411929	0.0407503	0.241435	0.244962	0.587981	0.00199423	0.454898	0.0223275	-0.0366121	0.862065
ARHGAP31	black	-0.450623	0.023783	0.450623	0.023783	0.349467	0.0868325	0.0530558	0.801138	0.210069	0.313514	0.12945	0.537422	0.00144406	0.994534	-0.281585	0.172685	-0.430265	0.0318013	-0.32071	0.118036	0.191726	0.358561	-0.071513	0.734087	0.592209	0.00181543	0.423045	0.035116	0.074897	0.721981
ARIH1	black	-0.398265	0.0486299	0.398265	0.0486299	-0.13857	0.508885	-0.253057	0.222277	-0.289243	0.160807	-0.338708	0.0976791	-0.408882	0.0424135	-0.345763	0.0904592	-0.162296	0.438283	0.11474	0.584971	0.629038	0.000756187	0.455916	0.0219919	0.706879	7.80464e-05	0.594593	0.00172076	-0.0178926	0.932349
ARL4C	black	-0.0844759	0.688071	0.0844759	0.688071	0.113155	0.590201	-0.0622955	0.767369	0.119531	0.569286	0.312541	0.128235	0.292566	0.155838	-0.273194	0.186388	-0.411964	0.0407317	-0.214257	0.303741	0.348534	0.0877354	0.0958998	0.648387	0.534958	0.00586315	0.318516	0.120715	-0.0857805	0.683496
ARMCX2	black	-0.31735	0.122157	0.31735	0.122157	-0.367825	0.0704527	0.154384	0.461221	-0.45796	0.0213304	-0.0611117	0.771674	0.194115	0.352489	-0.340117	0.0962046	-0.0625415	0.766475	-0.0183626	0.930576	0.2409	0.246042	0.121658	0.562382	0.410019	0.0417865	0.654177	0.000389308	-0.200638	0.336223
ARMCX3	black	-0.386823	0.0561054	0.386823	0.0561054	-0.387708	0.0554969	-0.274509	0.184192	-0.381881	0.0595975	-0.0727854	0.729527	-0.288511	0.161917	-0.344397	0.0918248	-0.351187	0.0851863	0.0947565	0.652319	0.836348	1.91581e-07	0.557107	0.00381729	0.849363	7.90225e-08	0.643827	0.000515334	0.0125724	0.952438
ARNTL2	black	-0.49373	0.0121318	0.49373	0.0121318	-0.135422	0.51865	-0.22242	0.285239	-0.300452	0.144478	-0.0530159	0.801284	-0.448585	0.0245031	-0.212041	0.308888	-0.452297	0.0232042	-0.0600215	0.775644	0.7208	4.81488e-05	0.346449	0.0897794	0.910546	2.69305e-10	0.681369	0.000176867	-0.126711	0.546137
ART3	black	0.125793	0.549071	-0.125793	0.549071	0.0946822	0.652575	-0.184203	0.378081	-0.0131852	0.950122	-0.0302363	0.885916	-0.108687	0.605053	-0.103345	0.623008	-0.303816	0.139818	-0.0683518	0.745452	0.323688	0.11447	0.152664	0.466291	0.419989	0.0365989	0.142277	0.4975	0.219755	0.2912
ASAP2	black	-0.225743	0.277916	0.225743	0.277916	0.275253	0.182958	-0.341347	0.0949296	0.169696	0.417397	-0.101509	0.62923	-0.311334	0.129794	0.0457581	0.82806	-0.337856	0.0985794	-0.045963	0.827301	0.468414	0.0181944	0.215472	0.30094	0.60705	0.00129198	0.20572	0.323865	-0.232769	0.26283
ASB6	black	0.0845634	0.687764	-0.0845634	0.687764	0.320989	0.117699	-0.147586	0.48142	0.208366	0.317543	0.199943	0.337934	-0.0592052	0.778621	-0.0923742	0.660541	-0.330523	0.106585	-0.173199	0.407702	0.257065	0.214791	0.0522037	0.804271	0.461496	0.0202239	0.152977	0.465365	0.110948	0.597518
ASL	black	0.48488	0.0140253	-0.48488	0.0140253	-0.0186156	0.929622	-0.00798192	0.969794	0.289258	0.160784	-0.123375	0.556837	0.244871	0.238104	0.219538	0.291689	0.550371	0.00436283	0.27517	0.183096	-0.431611	0.0312121	-0.0658229	0.754581	-0.745706	1.88302e-05	-0.602212	0.00144609	0.148589	0.478413
ASS1	black	-0.0741461	0.724661	0.0741461	0.724661	0.406881	0.0435343	-0.203988	0.328046	0.587092	0.00203371	0.360723	0.0764826	0.15129	0.470359	0.0500105	0.812347	-0.319713	0.119248	-0.221647	0.28696	0.154229	0.461679	-0.0831659	0.692676	0.461484	0.0202277	0.138888	0.507901	-0.0533769	0.799958
ATG13	black	-0.397072	0.0493707	0.397072	0.0493707	0.491806	0.0125244	0.0194145	0.92661	0.0391018	0.852782	-0.0575827	0.784546	-0.130726	0.533385	-0.455333	0.0221838	-0.359896	0.0772089	-0.287686	0.163175	0.188946	0.365705	-0.0383815	0.855466	0.531483	0.00625538	0.358391	0.0785457	-0.00190198	0.992801
ATL3	black	-0.392866	0.0520532	0.392866	0.0520532	-0.140551	0.502785	-0.310069	0.131443	-0.214141	0.304008	0.0950715	0.651235	-0.338699	0.0976893	-0.352347	0.0840896	-0.385657	0.0569143	0.0138023	0.947791	0.768041	7.37869e-06	0.452495	0.0231366	0.863749	2.68291e-08	0.596912	0.0016328	-0.238219	0.251499
ATP12A	black	-0.485413	0.0139047	0.485413	0.0139047	0.0876431	0.676983	-0.130912	0.532797	-0.126134	0.547982	0.0464612	0.825457	-0.0240333	0.909214	0.0696442	0.740799	0.03684	0.861214	-0.0605102	0.773864	-0.0146072	0.94475	-0.116221	0.580104	0.381462	0.0599013	0.546468	0.00470807	-0.168357	0.421134
ATP13A5	black	-0.363521	0.0740617	0.363521	0.0740617	0.147385	0.482025	0.00156093	0.994092	-0.161311	0.441105	-0.129798	0.536318	-0.279951	0.175297	-0.365416	0.0724557	-0.560896	0.00353667	-0.263167	0.203724	0.485021	0.0139934	0.13947	0.506109	0.758428	1.11778e-05	0.54491	0.00485216	0.0651232	0.757113
ATP6V0A1	black	-0.0437724	0.835419	0.0437724	0.835419	0.307668	0.134614	-0.24959	0.228893	0.23823	0.251475	0.0829712	0.693361	-0.351445	0.0849419	0.0695308	0.741207	-0.435031	0.029754	-0.107089	0.610402	0.409154	0.0422628	0.137863	0.511068	0.525096	0.00703395	0.00581273	0.978	-0.160305	0.443998
ATP6V1F	black	-0.377261	0.0630122	0.377261	0.0630122	0.130422	0.534346	-0.0411421	0.845189	-0.0792672	0.706442	-0.119587	0.569103	-0.213072	0.306486	-0.514397	0.00851923	-0.377855	0.0625649	-0.145612	0.487367	0.48877	0.0131651	0.241942	0.243942	0.695243	0.000114506	0.512349	0.00883139	0.308751	0.133178
ATP8B1	black	-0.474221	0.016622	0.474221	0.016622	0.09946	0.636202	-0.0371719	0.859976	-0.160275	0.444084	0.23363	0.261019	-0.208637	0.316901	-0.362704	0.0747625	-0.589196	0.00194136	-0.297468	0.148704	0.496262	0.0116309	0.0903184	0.667667	0.823566	4.25651e-07	0.608885	0.00123733	-0.0956119	0.649376
B3GNT2	black	-0.450708	0.0237533	0.450708	0.0237533	-0.0655807	0.755458	-0.0394427	0.851512	-0.0543333	0.796447	0.0464445	0.825519	-0.123884	0.555198	-0.400745	0.0471177	-0.371543	0.0674447	-0.11358	0.588799	0.489297	0.0130521	0.226594	0.276061	0.610364	0.00119475	0.464134	0.0194292	-0.221914	0.286367
BACE2	black	-0.495721	0.0117364	0.495721	0.0117364	0.122248	0.560476	0.0981472	0.640684	0.033205	0.874797	0.182872	0.381597	0.00853682	0.967695	-0.309259	0.132507	-0.446805	0.0251468	-0.297923	0.148054	0.254815	0.218972	-0.0266654	0.899318	0.568619	0.00301843	0.524762	0.00707681	0.25248	0.223369
BAIAP2-AS1	black	0.19598	0.347792	-0.19598	0.347792	-0.297475	0.148694	0.256521	0.215797	-0.277592	0.179115	-0.286206	0.165447	0.0419047	0.842354	-0.0786599	0.708595	0.347489	0.0887553	0.181558	0.385085	-0.261903	0.205983	-0.000347067	0.998686	-0.530191	0.00640676	-0.302054	0.142245	0.0980511	0.641013
BCAT1	black	-0.481186	0.0148843	0.481186	0.0148843	0.0937071	0.655936	0.0817791	0.697562	-0.381629	0.05978	0.139198	0.506948	-0.157677	0.451599	-0.529052	0.0065427	-0.541835	0.00514751	-0.32691	0.110701	0.460968	0.0203862	0.106463	0.612501	0.787137	3.04189e-06	0.772766	5.97273e-06	0.109398	0.602679
BCL10	black	-0.335169	0.101459	0.335169	0.101459	-0.0920996	0.661491	-0.214222	0.303821	-0.0407251	0.846739	0.0711199	0.735497	-0.311936	0.129015	-0.248011	0.231947	-0.559927	0.00360671	-0.10065	0.63215	0.759205	1.08161e-05	0.379179	0.0615764	0.892277	2.08149e-09	0.542362	0.00509579	0.0527092	0.802412
BCL2L15	black	-0.406916	0.0435144	0.406916	0.0435144	0.0200824	0.924092	0.00772424	0.970769	-0.118701	0.571988	0.431591	0.0312207	0.228414	0.272118	-0.391045	0.0532493	-0.438251	0.0284317	-0.317431	0.122056	0.346029	0.0901951	-0.00504289	0.980914	0.754809	1.30063e-05	0.769272	6.9865e-06	-0.165819	0.428271
BDKRB1	black	-0.493521	0.012174	0.493521	0.012174	-0.0588877	0.779779	-0.306512	0.136162	-0.211984	0.309021	-0.143014	0.495252	-0.489087	0.0130969	-0.245079	0.237692	-0.372993	0.066298	0.00526882	0.980059	0.708224	7.45774e-05	0.400294	0.0473902	0.857446	4.36903e-08	0.630912	0.000721092	0.100634	0.632203
BIK	black	-0.314413	0.125844	0.314413	0.125844	-0.131732	0.53021	-0.114513	0.585717	-0.154564	0.460692	0.0614814	0.770329	-0.140431	0.503153	-0.0560376	0.790199	-0.430684	0.031617	-0.11147	0.595783	0.503316	0.0103244	0.225903	0.277568	0.593804	0.00175162	0.485207	0.0139512	0.273633	0.185653
BSDC1	black	-0.442668	0.0266947	0.442668	0.0266947	0.000611749	0.997684	-0.0924887	0.660145	-0.12227	0.560403	-0.0672318	0.749491	-0.382879	0.0588791	-0.121945	0.561455	-0.498514	0.0111997	-0.161623	0.440212	0.481066	0.014913	0.181532	0.385155	0.639136	0.000583233	0.378379	0.0621722	0.160095	0.444601
BTBD11	black	-0.33337	0.103422	0.33337	0.103422	0.13915	0.507094	-0.011345	0.957077	-0.0714873	0.734179	0.0566819	0.78784	-0.276112	0.181541	-0.406634	0.0436744	-0.448265	0.0246181	-0.206465	0.322079	0.42126	0.0359765	0.120182	0.567167	0.648346	0.00045652	0.445533	0.0256149	0.0294149	0.888996
C10orf2	black	-0.348209	0.0880523	0.348209	0.0880523	-0.125316	0.550598	-0.146273	0.485372	0.000847774	0.996791	0.0752963	0.720556	0.0800595	0.703637	-0.11323	0.589955	-0.214757	0.302586	-0.0391932	0.852442	0.341622	0.0946473	0.192765	0.355912	0.394413	0.0510538	0.316388	0.123355	-0.0125939	0.952356
C11orf53	black	0.237311	0.253363	-0.237311	0.253363	-0.00141796	0.994633	0.18137	0.385586	-0.0789033	0.707732	-0.313664	0.126796	-0.246886	0.234142	0.0144981	0.945163	0.180936	0.386743	0.0747439	0.722527	-0.257728	0.21357	-0.0374664	0.858877	-0.526727	0.00682784	-0.377348	0.062946	0.40475	0.0447538
C12orf54	black	-0.275012	0.183358	0.275012	0.183358	0.127144	0.544756	-0.141828	0.498871	-0.158593	0.448944	-0.175345	0.401828	-0.24766	0.232631	-0.257194	0.214553	-0.328278	0.109129	-0.111092	0.597038	0.37048	0.0682941	0.134147	0.52263	0.561688	0.00348026	0.420962	0.0361216	0.138843	0.508041
C16orf89	black	0.238647	0.250622	-0.238647	0.250622	-0.168831	0.419808	0.203682	0.328787	0.00142065	0.994623	-0.0936659	0.656078	0.214774	0.302548	0.365532	0.0723585	0.381213	0.0600817	0.10331	0.623128	-0.498089	0.01128	-0.274346	0.184464	-0.629406	0.000749183	-0.353405	0.0830984	-0.0482317	0.818912
C18orf12	black	-0.412184	0.0406139	0.412184	0.0406139	-0.0749719	0.721713	-0.114171	0.586848	-0.19391	0.353008	-0.0134354	0.949177	-0.399162	0.0480783	-0.0617416	0.769382	-0.331139	0.105895	-0.0836315	0.691038	0.33466	0.102012	0.142044	0.498212	0.431243	0.0313724	0.331783	0.105176	0.260117	0.209207
C1orf116	black	-0.357878	0.0790048	0.357878	0.0790048	-0.0705316	0.73761	-0.245999	0.23588	-0.24542	0.237021	-0.287316	0.163741	-0.587542	0.00201364	-0.0572803	0.785651	-0.259421	0.210471	0.0612673	0.771108	0.572664	0.00277384	0.33437	0.102328	0.640927	0.000556448	0.419648	0.0367674	0.0255087	0.903665
C1QTNF9B-AS1	black	-0.213478	0.305543	0.213478	0.305543	-0.0851998	0.685531	-0.242216	0.243393	-0.386812	0.056113	-0.237887	0.252179	-0.326564	0.111102	-0.200448	0.33669	-0.0225241	0.914894	0.126893	0.545556	0.412027	0.040698	0.316346	0.123407	0.531976	0.00619848	0.562941	0.00339258	0.139544	0.50588
C5orf47	black	-0.0434079	0.836772	0.0434079	0.836772	0.089475	0.670599	0.17592	0.400259	-0.149761	0.474908	0.144609	0.490404	-0.0886673	0.673411	-0.332439	0.104448	-0.385715	0.0568738	-0.272324	0.187851	0.202576	0.331478	-0.0345066	0.869929	0.451071	0.023627	0.321617	0.116942	0.405112	0.0445445
C7orf49	black	-0.190665	0.361278	0.190665	0.361278	-0.0813347	0.69913	-0.329568	0.107661	-0.0642511	0.760272	0.0949261	0.651735	-0.280595	0.174265	-0.144455	0.490872	-0.539624	0.00536906	-0.0579638	0.783153	0.74815	1.70747e-05	0.40093	0.0470065	0.783248	3.66944e-06	0.379519	0.0613248	-0.0638485	0.761732
CALU	black	-0.42642	0.0335339	0.42642	0.0335339	-0.102492	0.625896	-0.365062	0.0727532	-0.136881	0.514112	-0.152774	0.465965	-0.429388	0.03219	-0.251599	0.225043	-0.394929	0.0507237	0.0624285	0.766885	0.811325	8.6338e-07	0.500113	0.0109016	0.872499	1.30784e-08	0.52486	0.00706413	-0.244881	0.238084
CAP1	black	-0.289598	0.160271	0.289598	0.160271	-0.112852	0.591202	-0.163314	0.435377	-0.226136	0.277059	0.161933	0.439323	0.0312997	0.88193	-0.361955	0.0754089	-0.382064	0.0594648	-0.117365	0.576355	0.581297	0.00230762	0.254051	0.220405	0.880927	6.21797e-09	0.797945	1.76917e-06	-0.0259254	0.902098
CAPZB	black	-0.385214	0.0572243	0.385214	0.0572243	0.298019	0.147918	0.000783863	0.997033	0.0119182	0.95491	0.328932	0.108383	-0.075897	0.718415	-0.473793	0.0167339	-0.543255	0.00500931	-0.366087	0.0718935	0.383593	0.0583691	0.00160175	0.993937	0.811785	8.41526e-07	0.637303	0.000611799	-0.106675	0.611789
CBX7	black	0.0889712	0.672352	-0.0889712	0.672352	-0.12135	0.563378	0.0414825	0.843923	0.108513	0.605635	-0.103635	0.622029	0.0919618	0.661968	-0.011526	0.956392	0.472181	0.0171611	0.246087	0.235708	-0.308141	0.133986	0.0313017	0.881923	-0.623583	0.00086688	-0.359089	0.0779232	0.148304	0.479267
CCDC149	black	-0.429027	0.0323514	0.429027	0.0323514	0.0392572	0.852203	0.0890816	0.671968	-0.351618	0.0847777	-0.118211	0.573588	-0.303326	0.140491	-0.47568	0.0162448	-0.521122	0.00755801	-0.257179	0.21458	0.469384	0.0179235	0.139627	0.505623	0.706191	7.98775e-05	0.55284	0.00415571	0.0166093	0.937192
CCDC3	black	0.3722	0.0669231	-0.3722	0.0669231	0.0610826	0.77178	0.216477	0.298638	-0.076026	0.717956	-0.10278	0.62492	-0.154614	0.460547	-0.0384139	0.855345	0.267807	0.195571	0.0527083	0.802415	-0.405141	0.0445281	-0.163061	0.436099	-0.543148	0.00501958	-0.368267	0.0700897	0.375322	0.0644887
CD1E	black	-0.199679	0.338584	0.199679	0.338584	-0.0189054	0.928529	0.0963304	0.646909	-0.426358	0.0335623	0.0110643	0.958138	0.00323687	0.987748	-0.649042	0.000447997	-0.330707	0.106378	-0.196034	0.347655	0.370678	0.0681352	0.153057	0.465131	0.61259	0.00113302	0.64686	0.000475177	0.190079	0.362784
CD274	black	-0.533651	0.00600814	0.533651	0.00600814	0.072123	0.7319	0.0164812	0.937675	-0.101935	0.627784	0.083208	0.692528	0.10069	0.632012	-0.469733	0.0178269	-0.344718	0.091503	-0.240876	0.246091	0.327115	0.110464	0.0647575	0.758437	0.681933	0.000173849	0.74839	1.6911e-05	-0.168469	0.420821
CD36	black	-0.486476	0.013667	0.486476	0.013667	0.0388504	0.853718	-0.0512822	0.807662	-0.253396	0.221638	-0.257804	0.213429	-0.543292	0.00500573	-0.50691	0.00970717	-0.450052	0.023983	-0.0940952	0.654598	0.638166	0.000598193	0.333846	0.1029	0.738369	2.5097e-05	0.457006	0.0216371	-0.173266	0.407519
CD55	black	-0.376598	0.0635136	0.376598	0.0635136	0.0796753	0.704997	0.00763903	0.971091	-0.0980307	0.641083	0.445341	0.0256859	0.134682	0.520957	-0.381586	0.0598112	-0.447121	0.0250316	-0.307066	0.135418	0.344705	0.0915153	-0.00543583	0.979427	0.750803	1.53354e-05	0.702981	8.89191e-05	-0.180801	0.387102
CDH11	black	0.422141	0.0355495	-0.422141	0.0355495	-0.0451827	0.830191	0.275351	0.182796	-0.137209	0.513094	-0.275965	0.181783	-0.0142696	0.946026	-0.0228535	0.913653	0.232514	0.263368	0.0471978	0.822733	-0.343595	0.0926338	-0.112107	0.59367	-0.550592	0.00434392	-0.284611	0.167921	0.0489637	0.816209
CDK16	black	-0.514865	0.0084492	0.514865	0.0084492	0.412034	0.0406943	0.0807028	0.701362	-0.178637	0.392904	0.148209	0.47955	-0.460375	0.0205695	-0.229239	0.270343	-0.545399	0.00480651	-0.418093	0.037544	0.213915	0.304532	-0.165057	0.430425	0.629799	0.000741764	0.449752	0.0240885	-0.121349	0.563382
CDK19	black	-0.488204	0.0132876	0.488204	0.0132876	-0.272358	0.187793	-0.150469	0.472799	-0.367434	0.0707744	0.121205	0.56385	-0.141816	0.498909	-0.477948	0.0156726	-0.101948	0.627739	0.0469077	0.823805	0.471552	0.0173302	0.316267	0.123507	0.619573	0.000956911	0.703787	8.65665e-05	-0.0402028	0.848683
CDK2	black	-0.199575	0.338842	0.199575	0.338842	-0.111301	0.596345	-0.316908	0.122707	-0.14716	0.482699	0.171033	0.413682	-0.184031	0.378534	-0.184136	0.378256	-0.42635	0.0335661	-0.0640377	0.761045	0.648825	0.000450632	0.314402	0.125857	0.803089	1.35139e-06	0.569633	0.00295548	-0.11203	0.593925
CDK3	black	0.219156	0.29255	-0.219156	0.29255	-0.270472	0.190989	-0.104289	0.619822	0.01122	0.957549	-0.000943394	0.996429	0.149358	0.476112	0.456924	0.0216637	0.35186	0.0845484	0.223396	0.283077	-0.275706	0.18221	-0.0552398	0.793122	-0.497771	0.0113404	-0.313004	0.127641	-0.0623921	0.767018
CEACAM6	black	0.0432502	0.837357	-0.0432502	0.837357	0.154126	0.461981	-0.08556	0.684268	0.145951	0.486345	0.360097	0.0770317	0.304811	0.138461	-0.144973	0.4893	-0.428006	0.0328103	-0.242929	0.241965	0.272623	0.187346	-0.00579408	0.978071	0.545732	0.00477566	0.338624	0.0977678	0.1335	0.524658
CEACAM7	black	0.0557158	0.791378	-0.0557158	0.791378	0.0621529	0.767887	-0.28278	0.170793	0.44449	0.0260039	0.493704	0.012137	0.261342	0.206992	-0.031196	0.882319	-0.23809	0.251762	-0.0554186	0.792467	0.326624	0.111032	0.125101	0.551289	0.444545	0.0259832	0.137812	0.511226	-0.220929	0.288565
CEL	black	0.32887	0.108454	-0.32887	0.108454	-0.287577	0.163342	-0.148857	0.47761	0.0698386	0.7401	-0.344668	0.0915527	-0.0128847	0.951258	0.247557	0.232831	0.480018	0.015165	0.431553	0.0312372	-0.12853	0.540342	0.232002	0.264451	-0.603448	0.0014053	-0.543478	0.00498787	0.264131	0.202011
CELSR1	black	0.466972	0.0186029	-0.466972	0.0186029	0.167752	0.42283	0.000826253	0.996873	0.226551	0.276154	-0.108278	0.606419	0.155188	0.458864	0.605123	0.00135157	0.508663	0.0094173	0.138587	0.50883	-0.699636	9.92866e-05	-0.362874	0.0746164	-0.806986	1.09612e-06	-0.612232	0.00114278	0.114487	0.585805
CEP68	black	0.621304	0.000917105	-0.621304	0.000917105	0.0419599	0.842149	0.031743	0.88027	0.0341014	0.871444	-0.332068	0.10486	0.000721422	0.997269	0.229247	0.270326	0.23898	0.249941	0.134789	0.520624	-0.287663	0.16321	-0.0447404	0.83183	-0.499675	0.0109826	-0.423545	0.0348777	0.525941	0.00692647
CFL2	black	-0.237294	0.253398	0.237294	0.253398	0.163809	0.433968	-0.0933961	0.657009	0.0696238	0.740872	0.281901	0.172184	-0.0977945	0.641891	-0.16707	0.424743	-0.262974	0.204067	-0.146708	0.484059	0.262383	0.205123	0.00851873	0.967763	0.484654	0.0140767	0.249376	0.229305	-0.338983	0.0973905
CHEK2	black	-0.0550281	0.793898	0.0550281	0.793898	-0.188328	0.367304	-0.0438753	0.835038	-0.321385	0.11722	-0.109283	0.60306	-0.0389313	0.853417	-0.0914464	0.663754	-0.289587	0.160288	-0.0714046	0.734475	0.337787	0.0986529	0.161204	0.441414	0.443243	0.0264754	0.443506	0.0263753	0.309286	0.132472
CHMP3	black	-0.298026	0.147908	0.298026	0.147908	0.267441	0.196205	0.0198762	0.924869	-0.0486314	0.817435	-0.244003	0.239824	-0.52865	0.00659125	-0.497268	0.0114365	-0.507445	0.00961789	-0.193745	0.353425	0.5326	0.00612696	0.241393	0.245048	0.663224	0.000302042	0.29416	0.153492	0.152567	0.466576
CHMP4B	black	-0.214546	0.303073	0.214546	0.303073	0.257574	0.213854	0.116007	0.580804	-0.112189	0.593397	0.0113433	0.957083	-0.144979	0.489283	-0.504104	0.0101863	-0.548642	0.00451304	-0.332381	0.104512	0.361562	0.07575	0.0547343	0.794976	0.65797	0.000350364	0.473015	0.0169389	0.463969	0.0194784
CHMP4C	black	-0.396481	0.049741	0.396481	0.049741	-0.0127466	0.951779	0.0594	0.77791	-0.295469	0.151584	-0.0201635	0.923786	-0.382992	0.0587977	-0.361004	0.0762366	-0.337371	0.0990954	-0.135536	0.518295	0.377141	0.0631025	0.15453	0.460792	0.477699	0.0157347	0.425441	0.0339865	-0.0256035	0.903309
CHP1	black	-0.29897	0.146566	0.29897	0.146566	0.41419	0.0395503	0.0983793	0.639891	-0.0763594	0.716769	-0.150381	0.473062	-0.330429	0.10669	-0.370722	0.0681002	-0.400964	0.0469857	-0.304755	0.138536	0.19957	0.338855	-0.0829959	0.693274	0.597973	0.00159385	0.374736	0.0649406	0.000836076	0.996835
CKM	black	-0.348052	0.0882049	0.348052	0.0882049	-0.182325	0.383047	0.298517	0.147209	-0.466247	0.0188113	-0.133846	0.523572	-0.172181	0.410506	-0.496322	0.0116191	-0.327196	0.110371	-0.164545	0.431875	0.319254	0.119808	0.128528	0.540347	0.44323	0.0264801	0.470645	0.0175765	0.0930061	0.658357
CKMT1A	black	-0.398031	0.0487746	0.398031	0.0487746	-0.0389024	0.853525	-0.248734	0.230546	-0.25488	0.218851	-0.08396	0.689883	-0.441453	0.0271637	-0.090635	0.666568	-0.357854	0.0790262	-0.0383833	0.855459	0.562891	0.00339606	0.280595	0.174264	0.740833	2.28124e-05	0.595446	0.00168797	-0.00800981	0.969688
CKMT1B	black	-0.398031	0.0487746	0.398031	0.0487746	-0.0389024	0.853525	-0.248734	0.230546	-0.25488	0.218851	-0.08396	0.689883	-0.441453	0.0271637	-0.090635	0.666568	-0.357854	0.0790262	-0.0383833	0.855459	0.562891	0.00339606	0.280595	0.174264	0.740833	2.28124e-05	0.595446	0.00168797	-0.00800981	0.969688
CLDN22	black	-0.469682	0.017841	0.469682	0.017841	0.0173007	0.934583	0.0506465	0.810003	-0.338173	0.0982442	-0.345114	0.0911064	-0.542211	0.00511055	-0.491586	0.0125699	-0.393618	0.0515654	-0.125083	0.551345	0.475425	0.0163101	0.246478	0.23494	0.561843	0.00346932	0.430464	0.0317139	-0.0542469	0.796764
CLSTN1	black	0.407336	0.0432775	-0.407336	0.0432775	0.229966	0.268785	-0.0872733	0.678274	0.208698	0.316756	-0.347788	0.0884626	-0.077784	0.711703	0.475401	0.0163163	0.437892	0.0285765	0.203973	0.328083	-0.478242	0.0155997	-0.179869	0.389595	-0.570067	0.00292884	-0.52128	0.0075366	0.216119	0.299457
CMYA5	black	-0.554406	0.00402871	0.554406	0.00402871	0.0435178	0.836364	-0.0268245	0.89872	-0.251001	0.226184	0.0365245	0.862392	-0.0280192	0.894234	-0.263191	0.20368	-0.463111	0.0197345	-0.274455	0.184282	0.39728	0.049241	0.0478992	0.82014	0.794783	2.08004e-06	0.804667	1.24222e-06	-0.153713	0.463195
CNTNAP1	black	0.0489651	0.816204	-0.0489651	0.816204	-0.094702	0.652507	0.143787	0.492899	-0.110323	0.599595	-0.0511569	0.808123	0.0662534	0.753025	0.304159	0.139349	0.394086	0.0512639	0.110841	0.597873	-0.422383	0.0354329	-0.220801	0.288852	-0.511087	0.00902859	-0.258833	0.211544	-0.0942569	0.65404
COG3	black	-0.363238	0.0743038	0.363238	0.0743038	-0.0103323	0.960905	-0.143478	0.493838	-0.204504	0.326798	-0.179126	0.39159	-0.508797	0.00939548	-0.389724	0.0541305	-0.580663	0.00233943	-0.114211	0.586715	0.766698	7.82865e-06	0.385923	0.0567291	0.868366	1.84796e-08	0.489294	0.0130526	-0.00975072	0.963104
CORO1C	black	-0.514311	0.00853224	0.514311	0.00853224	-0.0809223	0.700587	0.0179556	0.932112	-0.413442	0.039944	0.0660915	0.75361	-0.264918	0.20062	-0.450419	0.0238541	-0.548032	0.00456705	-0.250659	0.22684	0.588419	0.00197506	0.185932	0.373542	0.897375	1.22303e-09	0.812201	8.2216e-07	-0.131515	0.530895
CPA4	black	-0.358591	0.0783673	0.358591	0.0783673	0.0483227	0.818575	-0.07841	0.709481	-0.234039	0.26016	0.302449	0.141699	-0.116753	0.578359	-0.323072	0.115201	-0.575208	0.0026288	-0.295446	0.151618	0.528114	0.00665657	0.107632	0.60858	0.884752	4.35559e-09	0.715741	5.75726e-05	-0.0333386	0.874297
CPE	black	-0.307659	0.134627	0.307659	0.134627	-0.149927	0.474416	0.0106722	0.95962	-0.560915	0.00353527	-0.111216	0.596628	-0.417375	0.037907	-0.488699	0.0131805	-0.327369	0.110171	-0.0610119	0.772037	0.534256	0.0059407	0.294426	0.153103	0.69123	0.000130164	0.626675	0.000802531	0.10547	0.615839
CPT1A	black	0.205358	0.324737	-0.205358	0.324737	0.274781	0.183741	-0.0690443	0.742958	0.0407987	0.846466	-0.212982	0.306695	-0.000803405	0.996959	-0.142039	0.498228	-0.215842	0.300091	-0.145978	0.486262	0.147056	0.483013	-0.0218149	0.917564	0.449573	0.0241518	0.366376	0.0716522	0.10587	0.614493
CROCC	black	0.331966	0.104973	-0.331966	0.104973	-0.150089	0.473933	0.204376	0.327107	0.00209404	0.992074	-0.0467821	0.82427	0.309786	0.131814	0.331575	0.105408	0.605046	0.001354	0.175906	0.400297	-0.676113	0.0002073	-0.294549	0.152924	-0.868315	1.85574e-08	-0.433812	0.0302674	-0.0524478	0.803373
CROCCP2	black	0.367405	0.0707988	-0.367405	0.0707988	-0.200325	0.336993	0.0571404	0.786163	0.0607242	0.773084	-0.219583	0.291588	0.141973	0.498429	0.435866	0.0294066	0.489154	0.0130825	0.255213	0.218229	-0.461766	0.0201413	-0.122938	0.558246	-0.762227	9.50738e-06	-0.529957	0.00643453	0.0347119	0.869162
CROCCP3	black	0.134258	0.522283	-0.134258	0.522283	-0.409452	0.0420984	0.00157755	0.994029	-0.162016	0.439084	-0.253714	0.221039	0.204431	0.326974	0.527125	0.00677825	0.494125	0.0120526	0.323407	0.114802	-0.329302	0.107963	-0.0180038	0.93193	-0.638557	0.000592121	-0.34847	0.0877979	-0.0501636	0.811783
CSNK2B	black	-0.430772	0.0315784	0.430772	0.0315784	0.306086	0.136734	-0.03041	0.885265	-0.0443658	0.833218	-0.0891028	0.671894	-0.142169	0.497829	-0.340789	0.095507	-0.0873653	0.677953	-0.130134	0.535257	0.102989	0.624214	-0.0349286	0.868352	0.484116	0.0141996	0.470216	0.0176939	-0.124007	0.554801
CSTA	black	-0.464768	0.0192421	0.464768	0.0192421	0.00184151	0.99303	0.00194278	0.992646	-0.433339	0.0304685	0.0272349	0.897178	-0.429144	0.0322989	-0.486225	0.0137228	-0.595298	0.00169359	-0.261203	0.207242	0.624318	0.00085118	0.206767	0.321356	0.908329	3.52933e-10	0.753288	1.38508e-05	0.0749205	0.721897
CTTN	black	-0.202723	0.331118	0.202723	0.331118	0.0639779	0.761262	-0.473285	0.0168675	0.19263	0.356256	0.126284	0.5475	-0.129249	0.538057	0.206096	0.322963	-0.250805	0.226561	0.0151932	0.942538	0.431383	0.0313113	0.201402	0.334347	0.639036	0.000584759	0.347803	0.0884481	0.0742289	0.724366
CTTNBP2NL	black	-0.346834	0.0893991	0.346834	0.0893991	0.177042	0.397213	-0.205815	0.323638	-0.080174	0.703232	-0.268589	0.194218	-0.498637	0.0111766	-0.0606727	0.773272	-0.389459	0.0543087	-0.0907405	0.666202	0.498836	0.0111392	0.198261	0.342096	0.76163	9.75407e-06	0.461866	0.0201111	-0.136974	0.513823
CXorf40B	black	-0.446795	0.0251503	0.446795	0.0251503	0.0523184	0.803849	-0.174106	0.405214	-0.21761	0.296054	-0.254098	0.220318	-0.35408	0.0824701	0.0609663	0.772203	-0.229587	0.269596	-0.064648	0.758834	0.273225	0.186336	0.0787523	0.708267	0.505576	0.00993265	0.419759	0.0367125	0.106294	0.613069
CYB5R2	black	-0.334451	0.102239	0.334451	0.102239	-0.247763	0.232431	-0.0479787	0.819846	-0.463673	0.0195662	-0.124421	0.553472	-0.0260915	0.901474	-0.2024	0.331907	-0.184048	0.378488	-0.0485758	0.817641	0.341709	0.0945572	0.155394	0.458259	0.527314	0.00675492	0.748291	1.69785e-05	0.0281578	0.893713
CYFIP1	black	-0.320809	0.117916	0.320809	0.117916	0.235677	0.256743	0.0314159	0.881495	-0.126006	0.548389	-0.0697434	0.740442	-0.363581	0.0740107	-0.259788	0.209803	-0.444586	0.0259679	-0.288703	0.161626	0.302053	0.142246	-0.0303815	0.885371	0.694368	0.000117771	0.570773	0.002886	0.123053	0.557874
CYP2C18	black	-0.395509	0.050355	0.395509	0.050355	0.024051	0.909147	-0.230175	0.268337	-0.136318	0.515861	-0.283782	0.169217	-0.435988	0.0293559	-0.304797	0.138479	-0.415818	0.038703	-0.0330053	0.875544	0.665521	0.000282818	0.382831	0.0589135	0.783812	3.57184e-06	0.490135	0.0128739	-0.0366938	0.86176
CYR61	black	-0.303397	0.140392	0.303397	0.140392	0.0231975	0.912359	-0.0283323	0.893058	-0.100108	0.633994	0.0503206	0.811204	-0.0556846	0.791492	-0.226688	0.275855	-0.24534	0.237177	-0.151658	0.469268	0.284572	0.167982	0.031023	0.882967	0.648202	0.000458292	0.599196	0.00154996	0.0490328	0.815954
DAGLB	black	-0.125094	0.551311	0.125094	0.551311	0.0368517	0.861171	-0.250614	0.226925	-0.00263103	0.990041	-0.0410902	0.845382	-0.243201	0.241421	-0.0943449	0.653737	-0.39933	0.0479757	-0.0662198	0.753147	0.543743	0.00496247	0.267807	0.19557	0.719612	5.02294e-05	0.435306	0.0296392	0.228824	0.271235
DCTN2	black	-0.358182	0.0787321	0.358182	0.0787321	0.00440076	0.983344	-0.336401	0.100131	0.0100505	0.961971	0.0471212	0.823016	-0.298425	0.14734	-0.293927	0.153833	-0.500517	0.0108273	-0.0479976	0.819777	0.788434	2.85511e-06	0.432053	0.0310206	0.88993	2.6356e-09	0.485341	0.0139211	-0.139933	0.504683
DCUN1D3	black	-0.325487	0.112355	0.325487	0.112355	-0.0607475	0.772999	0.0329135	0.875888	-0.246918	0.234079	0.384067	0.0580327	-0.056394	0.788894	-0.426185	0.0336422	-0.497165	0.0114563	-0.25034	0.22745	0.495525	0.0117749	0.166964	0.425043	0.656202	0.000368076	0.559443	0.00364211	-0.169006	0.419319
DEDD	black	-0.298794	0.146816	0.298794	0.146816	0.158436	0.449396	-0.257549	0.213899	0.0533199	0.800167	-0.0843202	0.688618	-0.238923	0.250058	-0.257095	0.214735	-0.439165	0.028065	-0.110358	0.599479	0.598086	0.00158975	0.291517	0.157394	0.796261	1.92916e-06	0.494746	0.0119287	-0.00792904	0.969994
DENND2D	black	-0.251906	0.22446	0.251906	0.22446	-0.0449774	0.830952	0.111507	0.595661	-0.0228966	0.913491	0.340554	0.0957504	0.469407	0.0179171	-0.419941	0.0366228	-0.237496	0.252982	-0.230209	0.268264	0.16422	0.432799	-0.022659	0.914386	0.461736	0.0201506	0.625976	0.000816712	0.000752922	0.99715
DEPDC1	black	-0.489891	0.0129255	0.489891	0.0129255	-0.250906	0.226366	-0.00433642	0.983587	-0.401178	0.0468574	0.115661	0.581941	-0.28288	0.170634	-0.0262986	0.900696	-0.293725	0.15413	-0.0828809	0.693679	0.378085	0.0623918	0.113382	0.589451	0.528008	0.00666951	0.483369	0.0143717	-0.220121	0.290377
DHCR7	black	0.0980585	0.640988	-0.0980585	0.640988	0.03434	0.870552	-0.217495	0.296315	0.0129011	0.951196	0.0364704	0.862594	-0.0203221	0.923188	-0.100178	0.633756	-0.299997	0.145117	-0.0341116	0.871406	0.457457	0.0214915	0.227224	0.274693	0.627432	0.000787419	0.313583	0.1269	-0.0671222	0.749887
DHDDS	black	-0.45814	0.0212728	0.45814	0.0212728	0.0422116	0.841213	-0.329628	0.107594	-0.121293	0.563565	-0.430596	0.0316556	-0.489346	0.0130415	0.00489345	0.981479	-0.216653	0.298235	0.0707052	0.736986	0.536842	0.00565926	0.31694	0.122666	0.742351	2.14987e-05	0.510236	0.00916352	0.0388637	0.853669
DHTKD1	black	-0.14531	0.48828	0.14531	0.48828	-7.54751e-05	0.999714	-0.0608035	0.772796	-0.177594	0.395721	-0.0125761	0.952424	-0.099993	0.634385	-0.206767	0.321354	-0.42094	0.0361324	-0.157504	0.452102	0.43909	0.0280949	0.154221	0.461701	0.697127	0.000107745	0.507103	0.00967494	0.328349	0.109048
DKK1	black	-0.253251	0.221912	0.253251	0.221912	-0.0427448	0.839233	-0.0210315	0.920516	-0.148569	0.478473	0.265663	0.199309	-0.0316844	0.880489	-0.21305	0.306539	-0.553783	0.00407883	-0.24497	0.237907	0.516454	0.00821504	0.125827	0.548963	0.736575	2.68855e-05	0.571242	0.00285784	-0.0562028	0.789594
DLST	black	-0.36045	0.0767219	0.36045	0.0767219	-0.0314797	0.881256	-0.0620612	0.76822	-0.216155	0.299375	0.0207122	0.921718	-0.317891	0.121486	-0.394613	0.0509257	-0.505698	0.00991184	-0.180727	0.3873	0.600087	0.00151861	0.263243	0.203588	0.792623	2.31945e-06	0.597943	0.00159494	0.119045	0.570867
DNAJB1	black	-0.383455	0.0584671	0.383455	0.0584671	0.00774832	0.970677	-0.0127482	0.951773	-0.322574	0.115795	0.00856721	0.96758	-0.329719	0.107491	-0.47479	0.016474	-0.638443	0.000593892	-0.259615	0.210117	0.652233	0.000410691	0.257214	0.214517	0.854756	5.34249e-08	0.660137	0.000329674	0.0651291	0.757092
DNAJB11	black	-0.2681	0.195063	0.2681	0.195063	0.281137	0.173398	-0.103335	0.623044	0.162039	0.439017	0.391326	0.0530634	0.125986	0.548455	-0.166725	0.425715	-0.299652	0.145603	-0.252107	0.224078	0.154007	0.46233	-0.0793452	0.706166	0.502631	0.0104456	0.423688	0.03481	-0.430603	0.0316523
DNAJB9	black	-0.402196	0.04625	0.402196	0.04625	-0.139088	0.507285	-0.141662	0.49938	-0.22882	0.271242	0.0638926	0.761571	-0.143539	0.493653	-0.41135	0.0410622	-0.488069	0.0133169	-0.090391	0.667415	0.737617	2.58339e-05	0.387224	0.0558287	0.883778	4.77422e-09	0.633636	0.000672593	-0.154346	0.461334
DNAJC15	black	-0.264126	0.20202	0.264126	0.20202	0.240434	0.246984	-0.13916	0.507062	0.183566	0.37976	-0.111762	0.594815	-0.236983	0.254039	-0.176145	0.399649	-0.433305	0.030483	-0.156253	0.455748	0.420868	0.0361676	0.1478	0.480776	0.612684	0.00113048	0.299888	0.145271	0.0685077	0.74489
DNAJC3	black	-0.430611	0.0316492	0.430611	0.0316492	0.242737	0.242349	0.0124877	0.952758	0.026787	0.898861	0.212901	0.306884	-0.136502	0.51529	-0.168883	0.419662	-0.474073	0.0166606	-0.304054	0.139492	0.235754	0.256584	-0.0907911	0.666026	0.546942	0.00466494	0.32039	0.118424	-0.430182	0.0318381
DNPEP	black	-0.0493314	0.814852	0.0493314	0.814852	0.0958455	0.648574	-0.250278	0.22757	0.035573	0.865945	-0.39216	0.0525147	-0.235336	0.257453	-0.156417	0.455268	-0.256964	0.214978	0.00605519	0.977083	0.482604	0.0145497	0.30814	0.133987	0.585724	0.00209573	0.402772	0.0459092	0.246614	0.234674
DOCK9	black	-0.0964238	0.646588	0.0964238	0.646588	0.202112	0.332608	0.00598492	0.977349	-0.13309	0.525941	0.004729	0.982101	-0.134495	0.521542	-0.0801477	0.703325	-0.604304	0.00137761	-0.342656	0.0935879	0.35677	0.0800042	-0.0356299	0.865732	0.73336	3.03736e-05	0.495332	0.0118127	-0.0338672	0.87232
DQX1	black	-0.405916	0.0440829	0.405916	0.0440829	-0.131737	0.530194	0.0980427	0.641042	-0.481248	0.0148697	-0.0123156	0.953408	0.0723454	0.731103	-0.0823809	0.69544	-0.27577	0.182104	-0.223782	0.282224	0.169092	0.419079	-0.0790066	0.707366	0.554427	0.00402697	0.782259	3.84626e-06	0.0820868	0.696477
DUSP3	black	-0.413674	0.0398216	0.413674	0.0398216	0.293129	0.155006	0.223306	0.283276	-0.0486844	0.81724	0.170054	0.4164	0.0372496	0.859686	-0.403077	0.0457296	-0.552884	0.00415208	-0.451971	0.023316	0.226157	0.277013	-0.145277	0.48838	0.709723	7.08727e-05	0.621116	0.000921359	0.157475	0.452186
DYRK4	black	-0.187088	0.370524	0.187088	0.370524	0.205585	0.324192	0.00357751	0.986459	-0.103181	0.623563	-0.00706306	0.97327	-0.214592	0.302966	-0.488089	0.0133125	-0.446271	0.0253425	-0.238924	0.250056	0.363118	0.0744064	0.116474	0.579273	0.585399	0.0021107	0.448954	0.0243715	0.379581	0.0612792
ECH1	black	-0.320163	0.118699	0.320163	0.118699	-0.000607222	0.997702	-0.0714729	0.73423	-0.0406644	0.846965	-0.165447	0.42932	0.116568	0.578963	-0.266929	0.197095	-0.229638	0.269486	-0.102466	0.625983	0.320526	0.118259	0.126755	0.545995	0.614065	0.00109367	0.641037	0.000554827	0.188437	0.367021
ECT2	black	-0.451901	0.02334	0.451901	0.02334	-0.232824	0.262714	-0.099915	0.634651	-0.346301	0.0899257	0.0995457	0.63591	-0.0864879	0.68102	-0.406288	0.043871	-0.412125	0.0406451	-0.115656	0.581959	0.621733	0.000907457	0.287981	0.162725	0.853466	5.87518e-08	0.776251	5.09405e-06	-0.126413	0.54709
EDEM1	black	-0.384723	0.0575689	0.384723	0.0575689	0.0381274	0.856413	-0.0658729	0.754401	-0.186143	0.37299	0.161998	0.439137	-0.0302166	0.88599	-0.353994	0.08255	-0.497566	0.0113796	-0.235898	0.256284	0.514223	0.00854541	0.161	0.441999	0.865697	2.29629e-08	0.739353	2.41618e-05	0.0124727	0.952815
EDEM2	black	-0.297393	0.148813	0.297393	0.148813	-0.175173	0.402297	-0.027189	0.897351	-0.188027	0.368083	0.225171	0.279168	0.127639	0.543175	-0.304704	0.138605	-0.216876	0.297725	-0.101646	0.628764	0.335305	0.101312	0.1627	0.437128	0.458286	0.0212263	0.577298	0.00251454	-0.0119194	0.954905
EDEM3	black	-0.362785	0.0746928	0.362785	0.0746928	-0.183138	0.380892	-0.0635104	0.762958	-0.493654	0.0121472	-0.0171659	0.935091	-0.174508	0.404112	-0.303206	0.140655	-0.300418	0.144527	-0.091362	0.664046	0.465338	0.0190753	0.185312	0.375166	0.767959	7.40528e-06	0.765933	8.09557e-06	0.00493042	0.981339
EEFSEC	black	-0.176939	0.397493	0.176939	0.397493	0.303851	0.13977	-0.291999	0.156677	0.204349	0.327171	-0.166082	0.427528	-0.118531	0.572545	-0.022527	0.914883	-0.266088	0.198563	-0.0433711	0.836908	0.368874	0.0695937	0.194541	0.351413	0.506633	0.00975363	0.194536	0.351425	0.103583	0.622205
EFNA1	black	-0.0350208	0.868008	0.0350208	0.868008	-0.108483	0.605732	-0.0843199	0.688619	-0.251575	0.225089	-0.00791736	0.970038	-0.281936	0.172129	-0.0196171	0.925846	-0.317125	0.122436	-0.0810818	0.700023	0.430064	0.0318901	0.175481	0.401457	0.553085	0.00413557	0.452637	0.023088	0.116368	0.57962
EIF3K	black	-0.19302	0.355265	0.19302	0.355265	-0.133291	0.525311	-0.189957	0.363097	-0.284334	0.168353	-0.194764	0.350851	-0.44622	0.025361	-0.21885	0.293243	-0.216041	0.299636	0.0418934	0.842396	0.458143	0.021272	0.279225	0.176466	0.582977	0.00222516	0.44139	0.0271882	0.360878	0.0763463
EMP3	black	-0.15993	0.445079	0.15993	0.445079	-0.0212783	0.919586	0.0494669	0.814352	-0.0437609	0.835462	0.501733	0.0106065	0.415228	0.0390085	-0.296359	0.150297	-0.307793	0.134449	-0.264229	0.201837	0.200114	0.337512	-0.0339443	0.872032	0.454497	0.022461	0.548314	0.00454199	-0.0283406	0.893027
ENO1	black	-0.247917	0.232131	0.247917	0.232131	-0.0738863	0.72559	-0.283829	0.169143	-0.154014	0.462311	0.0728892	0.729156	-0.263642	0.202878	-0.0917102	0.66284	-0.465825	0.0189335	-0.0865436	0.680825	0.657775	0.000352281	0.299847	0.145329	0.84789	8.77071e-08	0.606384	0.00131232	0.0569802	0.786749
ENTPD3	black	-0.299556	0.145739	0.299556	0.145739	0.123038	0.557924	0.0487236	0.817095	-0.27826	0.178028	-0.277541	0.179199	-0.490602	0.0127753	-0.471322	0.0173924	-0.545021	0.00484175	-0.199179	0.33982	0.556276	0.0038813	0.235866	0.25635	0.735142	2.83941e-05	0.438236	0.0284378	0.0981363	0.640722
ENTPD4	black	-0.0847526	0.6871	0.0847526	0.6871	0.0260501	0.90163	-0.291586	0.157291	0.090174	0.668169	0.120713	0.565446	-0.114006	0.587391	0.174996	0.402779	-0.475337	0.0163327	-0.112917	0.59099	0.481492	0.0148117	0.160137	0.44448	0.628649	0.000763658	0.305547	0.137462	-0.0389826	0.853226
ENTPD7	black	-0.28329	0.169989	0.28329	0.169989	0.0921713	0.661243	-0.166027	0.427682	-0.00527334	0.980041	0.254165	0.22019	0.0503306	0.811167	-0.121723	0.562173	-0.273871	0.185255	-0.153827	0.46286	0.310296	0.131147	0.0356	0.865844	0.676867	0.000202672	0.555168	0.00396803	-0.198132	0.342418
EPDR1	black	0.380077	0.060913	-0.380077	0.060913	-0.171503	0.412379	-0.0355568	0.866005	0.0121919	0.953876	-0.368638	0.0697862	-0.175757	0.400704	0.128632	0.540018	0.316501	0.123213	0.301191	0.143446	-0.0818967	0.697147	0.188427	0.367046	-0.501548	0.0106397	-0.474044	0.0166682	0.0907251	0.666255
EPHX4	black	-0.323722	0.11443	0.323722	0.11443	-0.180589	0.38767	0.207125	0.3205	-0.568538	0.00302352	-0.324238	0.11382	-0.26195	0.205899	-0.342896	0.0933438	-0.275886	0.181913	-0.12548	0.550074	0.309591	0.13207	0.11827	0.573397	0.421419	0.035899	0.543581	0.00497799	0.161805	0.439688
EPS8L1	black	-0.314606	0.125598	0.314606	0.125598	0.079127	0.706939	0.0277906	0.895092	-0.0620007	0.76844	0.256859	0.215172	0.119593	0.569084	-0.139011	0.507523	-0.468284	0.0182309	-0.33932	0.0970371	0.290333	0.159165	-0.0835691	0.691257	0.729224	3.54466e-05	0.741393	2.23201e-05	-0.220659	0.28917
ERO1A	black	-0.265119	0.200266	0.265119	0.200266	0.123653	0.555943	-0.14597	0.486286	0.253257	0.2219	0.535056	0.00585235	0.0945245	0.653118	-0.0537899	0.798441	-0.539534	0.00537822	-0.276868	0.180299	0.392356	0.0523861	0.0194946	0.926308	0.679657	0.000186321	0.383265	0.0586032	-0.20293	0.330614
ERO1B	black	-0.408138	0.0428275	0.408138	0.0428275	-0.18243	0.382768	-0.386847	0.0560884	-0.198766	0.340843	-0.138345	0.509579	-0.358537	0.0784154	-0.166455	0.426475	-0.28005	0.175137	0.0971399	0.644132	0.722894	4.46649e-05	0.461513	0.0202189	0.833444	2.31015e-07	0.558711	0.00369625	0.0428371	0.83889
ESRP1	black	-0.235125	0.257891	0.235125	0.257891	-0.235069	0.258008	-0.303025	0.140904	-0.246695	0.234515	-0.359335	0.077705	-0.521763	0.00747134	-0.157491	0.45214	-0.337991	0.0984362	0.129181	0.538276	0.801839	1.44385e-06	0.531572	0.00624508	0.796668	1.88935e-06	0.469848	0.0177951	-0.0369765	0.860705
ETV3	black	-0.591999	0.00182397	0.591999	0.00182397	0.237211	0.253569	-0.25037	0.227393	0.133999	0.523095	0.0138406	0.947646	-0.167752	0.422828	-0.0862765	0.68176	-0.293298	0.154756	-0.136585	0.51503	0.313259	0.127314	0.0693592	0.741824	0.63216	0.000698518	0.488618	0.0131978	-0.044304	0.833448
EVC	black	0.391831	0.052731	-0.391831	0.052731	-0.158831	0.448254	0.0289672	0.890676	-0.0849568	0.686383	-0.427063	0.033239	-0.137391	0.51253	0.239333	0.249222	0.352081	0.0843403	0.251912	0.224448	-0.221674	0.286899	0.0593791	0.777986	-0.519595	0.00776789	-0.327666	0.10983	0.299837	0.145342
EVC2	black	0.444771	0.0258984	-0.444771	0.0258984	-0.0935944	0.656325	-0.0684973	0.744928	0.362526	0.0749158	-0.129602	0.536941	0.487175	0.0135123	0.487301	0.0134846	0.327894	0.109569	0.199426	0.339211	-0.280299	0.174739	-0.0672524	0.749417	-0.443801	0.0262634	-0.342098	0.0941582	-0.22566	0.278098
F5	black	0.363654	0.0739483	-0.363654	0.0739483	0.123855	0.555293	-0.0246403	0.90693	0.350176	0.0861516	-0.0414931	0.843884	0.213897	0.304574	0.376493	0.0635938	0.396385	0.0498017	0.158807	0.448323	-0.446345	0.0253152	-0.196397	0.346747	-0.582112	0.0022673	-0.504751	0.0100741	-0.0890405	0.672111
FAM114A1	black	-0.423157	0.0350622	0.423157	0.0350622	0.214207	0.303855	0.0314582	0.881337	-0.241769	0.24429	0.121703	0.562237	-0.341591	0.0946784	-0.410316	0.0416242	-0.653616	0.000395372	-0.356776	0.0799992	0.507414	0.009623	0.0775935	0.71238	0.886323	3.74944e-09	0.621525	0.000912116	0.105032	0.617316
FAM118B	black	-0.488373	0.0132508	0.488373	0.0132508	0.154858	0.45983	0.0152869	0.942184	0.0124286	0.952981	0.323715	0.114438	-0.0171987	0.934967	-0.505282	0.00998279	-0.593594	0.00175989	-0.338692	0.0976965	0.457783	0.021387	0.0808488	0.700846	0.76668	7.83467e-06	0.553375	0.00411195	-0.155436	0.458137
FAM126A	black	-0.320258	0.118584	0.320258	0.118584	-0.179544	0.390467	-0.112243	0.593219	-0.20991	0.31389	0.411577	0.0409399	0.0198359	0.925021	-0.413382	0.0399758	-0.481815	0.0147351	-0.160459	0.443555	0.592073	0.00182096	0.260407	0.20868	0.73719	2.626e-05	0.610082	0.00120276	0.00700414	0.973493
FAM136A	black	-0.413255	0.0400429	0.413255	0.0400429	-0.0385593	0.854803	0.0439427	0.834787	-0.146391	0.485016	-0.167173	0.424455	-0.254355	0.219834	-0.369483	0.069099	-0.448841	0.0244119	-0.151104	0.470911	0.532827	0.00610114	0.230604	0.267422	0.688129	0.000143521	0.488239	0.0132799	-0.117551	0.575746
FAM19A2	black	0.241317	0.245201	-0.241317	0.245201	-0.187126	0.370426	0.103116	0.623784	-0.0194614	0.926433	-0.0743727	0.723852	0.0526366	0.802679	0.342874	0.0933661	0.122355	0.560129	0.0549796	0.794076	-0.222165	0.285807	-0.0958118	0.64869	-0.398082	0.0487433	-0.303004	0.140933	0.373348	0.0660203
FBXO25	black	-0.284986	0.167338	0.284986	0.167338	0.187928	0.368341	0.0331963	0.87483	-0.0484359	0.818157	-0.0485407	0.81777	-0.380209	0.0608162	-0.432638	0.0307683	-0.47651	0.0160336	-0.199814	0.338252	0.429808	0.0320036	0.161507	0.440543	0.48228	0.0146257	0.183781	0.379193	-0.281566	0.172716
FBXO32	black	-0.247295	0.233343	0.247295	0.233343	0.107474	0.609109	-0.27811	0.178272	0.0169651	0.935849	0.306082	0.13674	-0.192405	0.35683	-0.0853555	0.684985	-0.42753	0.0330263	-0.150956	0.471352	0.492278	0.0124272	0.162897	0.436567	0.737299	2.61504e-05	0.45789	0.0213526	0.0468545	0.824002
FBXW11	black	-0.298728	0.146909	0.298728	0.146909	0.0608406	0.772661	-0.300503	0.144407	0.183137	0.380893	-0.0493657	0.814726	-0.252285	0.223739	-0.0445268	0.832622	-0.310462	0.130929	0.0245783	0.907163	0.502218	0.0105193	0.275889	0.181908	0.609729	0.00121286	0.200545	0.336451	-0.069579	0.741034
FHL2	black	-0.332268	0.104638	0.332268	0.104638	0.216594	0.298369	-0.0705708	0.737469	-0.0376059	0.858357	-0.0956832	0.649131	-0.485975	0.0137787	-0.109975	0.600756	-0.637054	0.000615767	-0.246334	0.235223	0.552813	0.00415789	0.15534	0.458417	0.750253	1.56828e-05	0.327243	0.110317	-0.023433	0.911473
FLJ37035	black	0.0857667	0.683544	-0.0857667	0.683544	0.0997512	0.635209	-0.0235391	0.911073	0.16437	0.432374	-0.221004	0.288396	-0.200462	0.336654	0.254338	0.219867	0.227813	0.273415	0.151367	0.470132	-0.237597	0.252774	-0.0166751	0.936943	-0.512542	0.00880161	-0.527693	0.00670815	0.248508	0.230983
FOXJ3	black	-0.188882	0.365869	0.188882	0.365869	0.0704684	0.737836	-0.225292	0.278904	-0.160002	0.44487	-0.244414	0.239008	-0.414621	0.0393244	-0.164593	0.431739	-0.363298	0.0742527	-0.0429589	0.838438	0.564042	0.00331715	0.280229	0.17485	0.751838	1.47007e-05	0.468003	0.0183099	-0.0473401	0.822206
FPR3	black	-0.204305	0.327277	0.204305	0.327277	0.208834	0.316434	0.0469103	0.823796	0.210905	0.311549	0.454568	0.0224372	0.286236	0.165401	-0.399444	0.0479062	-0.451143	0.023602	-0.329988	0.107187	0.235649	0.256801	-0.0506806	0.809878	0.578349	0.00245869	0.453768	0.0227052	-0.148944	0.477349
FTSJ1	black	-0.529718	0.0064629	0.529718	0.0064629	0.0344844	0.870012	-0.199219	0.33972	-0.154654	0.460429	-0.134934	0.520172	-0.337422	0.0990408	-0.242813	0.242197	-0.363924	0.0737179	-0.0770821	0.714197	0.582358	0.00225522	0.274271	0.184589	0.839881	1.51815e-07	0.645605	0.000491446	-0.0811766	0.699689
GALE	black	-0.528562	0.00660202	0.528562	0.00660202	0.237234	0.253523	0.15096	0.471339	-0.243844	0.24014	0.126467	0.546914	-0.19395	0.352907	-0.46009	0.0206583	-0.734914	2.86411e-05	-0.47924	0.0153541	0.456611	0.0217651	-0.0230652	0.912857	0.91512	1.50686e-10	0.762716	9.3094e-06	-0.0340998	0.87145
GALNT12	black	-0.193421	0.354248	0.193421	0.354248	0.393522	0.0516276	-0.12049	0.566168	0.128297	0.541083	-0.0919494	0.662011	-0.413444	0.039943	-0.279219	0.176475	-0.561931	0.00346312	-0.237095	0.253808	0.488034	0.0133245	0.135439	0.518595	0.712982	6.33684e-05	0.258893	0.211434	-0.0311994	0.882306
GALNT5	black	-0.405465	0.0443414	0.405465	0.0443414	-0.0690441	0.742958	-0.270501	0.19094	-0.133788	0.523754	0.164296	0.432583	-0.197039	0.345142	-0.232433	0.263538	-0.47124	0.0174146	-0.0943123	0.653849	0.704044	8.58277e-05	0.326091	0.11165	0.936796	5.65379e-12	0.659546	0.000335211	-0.135967	0.516953
GALNT7	black	-0.446798	0.0251493	0.446798	0.0251493	-0.250931	0.226319	-0.194212	0.352244	-0.278078	0.178324	0.0429174	0.838593	-0.221088	0.288209	-0.315958	0.123894	-0.467417	0.018476	-0.0555612	0.791944	0.744902	1.94413e-05	0.385211	0.0572261	0.909731	2.97689e-10	0.715697	5.76621e-05	-0.0263205	0.900614
GAPDH	black	-0.476546	0.0160245	0.476546	0.0160245	-0.207994	0.318427	-0.121535	0.562779	-0.435418	0.0295925	-0.2794	0.176184	-0.346054	0.0901703	-0.190344	0.362102	-0.249802	0.228483	-0.00162538	0.993848	0.529813	0.00645165	0.282984	0.170472	0.753886	1.35133e-05	0.75193	1.46458e-05	0.0995302	0.635963
GARS	black	-0.488969	0.0131222	0.488969	0.0131222	-0.109819	0.601273	-0.215911	0.299932	-0.287543	0.163394	0.0314784	0.881261	-0.197059	0.34509	-0.404476	0.0449125	-0.336269	0.100273	-0.0359421	0.864566	0.647148	0.000471505	0.341014	0.0952743	0.886681	3.62244e-09	0.734042	2.96018e-05	-0.230652	0.26732
GAS2L3	black	-0.409117	0.0422831	0.409117	0.0422831	-0.120283	0.566841	-0.186381	0.372368	-0.332559	0.104315	0.171184	0.413264	-0.0967833	0.645355	-0.052639	0.80267	-0.418551	0.0373142	-0.158141	0.450251	0.484218	0.0141763	0.149701	0.475087	0.732902	3.09024e-05	0.674755	0.000215874	0.0122476	0.953665
GCC1	black	-0.00556013	0.978956	0.00556013	0.978956	0.177601	0.3957	0.0761407	0.717547	-0.0901691	0.668186	-0.0483613	0.818433	-0.0242513	0.908393	-0.283662	0.169406	-0.360901	0.0763265	-0.24958	0.228911	0.210185	0.313241	0.00643051	0.975663	0.502399	0.010487	0.458157	0.0212674	0.472724	0.0170162
GCH1	black	-0.261836	0.206104	0.261836	0.206104	0.11333	0.589623	-0.151453	0.469877	0.250246	0.227632	0.221823	0.286569	-0.0461119	0.82675	-0.325399	0.112457	-0.629641	0.00074474	-0.218032	0.295095	0.640549	0.000562001	0.266046	0.198638	0.807864	1.04493e-06	0.404816	0.0447154	-0.0286016	0.892047
GCSAML	black	-0.168824	0.419827	0.168824	0.419827	-0.100599	0.632322	0.0293467	0.889252	-0.284631	0.16789	-0.245928	0.236019	-0.0954853	0.649812	-0.445331	0.0256896	-0.146906	0.483465	-0.0227843	0.913914	0.320345	0.118479	0.226383	0.276521	0.403712	0.0453574	0.417762	0.0377107	0.297914	0.148068
GGCX	black	-0.133497	0.524664	0.133497	0.524664	-0.168882	0.419667	-0.192164	0.357443	0.00368143	0.986066	0.20054	0.336463	0.0829641	0.693386	0.0650185	0.757492	-0.242952	0.241919	-0.0380036	0.856874	0.341283	0.0949957	0.140752	0.502166	0.473003	0.0169421	0.438228	0.0284408	0.0950243	0.651397
GIGYF1	black	0.371478	0.0674961	-0.371478	0.0674961	0.17554	0.401296	0.0364467	0.862682	0.304511	0.138869	-0.0190775	0.927881	0.0930003	0.658377	0.438588	0.0282959	0.10189	0.627936	-0.017994	0.931967	-0.363441	0.0741302	-0.230334	0.267998	-0.522121	0.00742338	-0.580423	0.00235158	0.0488819	0.816511
GINS1	black	-0.360002	0.0771154	0.360002	0.0771154	-0.0874128	0.677787	0.0890297	0.672149	-0.336715	0.0997947	-0.0661053	0.75356	-0.335339	0.101275	-0.268371	0.194595	-0.387729	0.0554824	-0.144106	0.49193	0.382975	0.0588101	0.174054	0.405354	0.441767	0.027042	0.324688	0.113291	-0.184324	0.37776
GLCE	black	-0.244591	0.238659	0.244591	0.238659	0.0250529	0.905378	-0.212758	0.307218	-0.00741747	0.971929	0.113898	0.587747	-0.284708	0.16777	-0.338019	0.0984066	-0.601375	0.0014743	-0.147567	0.481477	0.709924	7.0387e-05	0.338583	0.0978112	0.859873	3.63103e-08	0.446456	0.0252745	0.0364353	0.862725
GLRX5	black	-0.351181	0.0851922	0.351181	0.0851922	0.0466721	0.824677	0.096002	0.648036	-0.336849	0.0996521	-0.28349	0.169675	-0.597161	0.00162358	-0.333918	0.102821	-0.548425	0.0045322	-0.197661	0.343589	0.535929	0.00575731	0.215776	0.300242	0.621818	0.000905555	0.368092	0.070233	0.167722	0.422913
GMPPA	black	-0.558305	0.00372663	0.558305	0.00372663	0.139439	0.506202	-0.00185553	0.992977	-0.172812	0.408768	0.0324532	0.877611	-0.0838434	0.690293	-0.336778	0.099728	-0.4838	0.0142721	-0.299871	0.145295	0.386737	0.0561648	0.0373463	0.859325	0.835337	2.04565e-07	0.780273	4.22466e-06	0.155078	0.459185
GMPS	black	-0.431037	0.0314621	0.431037	0.0314621	0.0369736	0.860716	-0.260537	0.208444	-0.076192	0.717365	0.0385878	0.854697	-0.303295	0.140532	-0.22687	0.275461	-0.52355	0.00723413	-0.115072	0.583879	0.664375	0.000292272	0.29928	0.146128	0.822784	4.46033e-07	0.494036	0.0120704	-0.119573	0.569148
GNE	black	-0.363099	0.0744231	0.363099	0.0744231	0.0297568	0.887714	-0.150464	0.472814	-0.031584	0.880866	0.214955	0.302131	-0.110757	0.598153	-0.401123	0.0468903	-0.558854	0.00368565	-0.202424	0.331847	0.633365	0.000677294	0.254362	0.219822	0.89258	2.01833e-09	0.583268	0.00221111	-0.0225884	0.914651
GOLGA2P10	black	0.273481	0.185907	-0.273481	0.185907	0.16618	0.427251	0.0844835	0.688044	0.284856	0.167539	-0.0811186	0.699893	0.0532867	0.80029	0.442129	0.0269022	0.301095	0.14358	0.0546295	0.79536	-0.554289	0.00403806	-0.317239	0.122295	-0.652549	0.000407147	-0.617819	0.000998767	0.13528	0.519092
GOLGA2P2Y	black	0.298986	0.146544	-0.298986	0.146544	0.0991114	0.637391	0.297229	0.149047	0.0546614	0.795243	-0.187981	0.368204	0.0218872	0.917292	0.249504	0.229058	0.321584	0.116981	0.0226301	0.914495	-0.613361	0.0011123	-0.349187	0.0871028	-0.732806	3.1014e-05	-0.555334	0.00395496	0.0566975	0.787783
GOLGA5	black	-0.443674	0.0263114	0.443674	0.0263114	0.078192	0.710255	-0.279584	0.175887	-0.104532	0.618999	-0.100277	0.633419	-0.576683	0.00254767	-0.271072	0.189969	-0.491085	0.0126742	-0.0561127	0.789924	0.712207	6.50864e-05	0.379006	0.0617049	0.808966	9.83738e-07	0.381318	0.0600059	0.028379	0.892883
GOLPH3	black	-0.269862	0.192031	0.269862	0.192031	0.123252	0.557236	0.0111755	0.957717	0.0051502	0.980507	0.0432736	0.83727	-0.276317	0.181203	-0.391868	0.0527062	-0.546119	0.00474	-0.226215	0.276886	0.544692	0.00487257	0.203487	0.329261	0.743857	2.02616e-05	0.47745	0.0157968	-0.0339017	0.872191
GORASP2	black	-0.39012	0.0538654	0.39012	0.0538654	0.324777	0.113186	0.00824183	0.968811	-0.119091	0.570719	-0.068806	0.743816	-0.397386	0.0491752	-0.439197	0.0280524	-0.683277	0.000166831	-0.355667	0.0810086	0.537463	0.00559331	0.104299	0.619785	0.862372	2.99056e-08	0.531184	0.00629022	-0.00130636	0.995055
GOT1	black	-0.448081	0.024684	0.448081	0.024684	-0.0325689	0.877178	-0.0918335	0.662413	-0.1909	0.360676	0.142241	0.497609	-0.0544289	0.796096	-0.477514	0.0157808	-0.461945	0.0200869	-0.191688	0.358659	0.543866	0.00495075	0.218507	0.294018	0.78139	4.00808e-06	0.676267	0.000206349	-0.187007	0.370734
GOT2	black	-0.262092	0.205645	0.262092	0.205645	0.517934	0.0080017	-0.0365738	0.862208	0.168169	0.421661	0.164731	0.431349	-0.213663	0.305115	-0.222348	0.285399	-0.386003	0.0566736	-0.293632	0.154265	0.166133	0.427383	-0.104429	0.619347	0.529566	0.00648104	0.2663	0.198192	-0.206469	0.322069
GPAT3	black	-0.260557	0.20841	0.260557	0.20841	-0.169659	0.417499	-0.339412	0.0969399	-0.0928158	0.659014	0.0141707	0.946399	-0.349187	0.0871034	-0.0726901	0.729868	-0.407467	0.0432038	0.0390049	0.853143	0.75647	1.21367e-05	0.435932	0.0293792	0.803036	1.35514e-06	0.471497	0.0173451	-0.123261	0.557206
GPD2	black	-0.270058	0.191697	0.270058	0.191697	-0.016164	0.938872	-0.349657	0.0866496	-0.0333001	0.874441	-0.0903159	0.667676	-0.474827	0.0164644	-0.104837	0.617972	-0.418035	0.0375731	0.00986965	0.962654	0.725503	4.06374e-05	0.389734	0.0541239	0.850774	7.14322e-08	0.442291	0.0268399	-0.148261	0.479396
GPR143	black	-0.0766803	0.715627	0.0766803	0.715627	-0.0969019	0.644948	0.181536	0.385143	-0.452041	0.0232918	-0.135839	0.51735	-0.181957	0.384025	-0.524595	0.00709826	-0.314249	0.126051	-0.15693	0.453775	0.335368	0.101243	0.161593	0.440296	0.442898	0.0266068	0.490413	0.0128151	0.405699	0.0442077
GPX8	black	-0.544082	0.00493023	0.544082	0.00493023	-0.466279	0.0188022	-0.0968262	0.645208	-0.635365	0.000643316	-0.0515306	0.806747	-0.125065	0.551405	-0.256516	0.215807	-0.0594741	0.77764	0.0869737	0.679321	0.440274	0.0276254	0.291496	0.157426	0.556281	0.00388088	0.718605	5.20566e-05	-0.00878707	0.966748
GRAMD3	black	-0.196831	0.345661	0.196831	0.345661	-0.117161	0.577021	-0.348502	0.0877671	0.183815	0.379103	0.29731	0.14893	0.178083	0.394399	0.00356097	0.986522	-0.0693179	0.741973	0.0738094	0.725864	0.347664	0.0885843	0.191446	0.359276	0.517365	0.0080832	0.338311	0.098098	-0.184361	0.377665
GRHL3	black	-0.290692	0.158626	0.290692	0.158626	0.37335	0.0660186	0.125746	0.549223	0.00970776	0.963267	0.271395	0.189421	0.00628987	0.976195	-0.181727	0.384636	-0.518944	0.00785897	-0.458245	0.0212393	0.123802	0.555462	-0.245117	0.237617	0.636001	0.000632814	0.57317	0.00274443	-0.212478	0.307869
GSDMC	black	-0.508881	0.00938183	0.508881	0.00938183	-0.0150313	0.943149	-0.0118851	0.955035	-0.22173	0.286776	0.0783425	0.709721	-0.0620514	0.768256	-0.509143	0.0093393	-0.406638	0.0436718	-0.205815	0.323638	0.467251	0.0185235	0.160943	0.442163	0.803349	1.33281e-06	0.780986	4.08521e-06	-0.166038	0.427652
GSPT1	black	-0.419921	0.0366325	0.419921	0.0366325	-0.106322	0.612977	-0.125611	0.549655	-0.307675	0.134605	-0.000185556	0.999298	-0.36479	0.0729832	-0.404116	0.0451213	-0.486541	0.0136526	-0.11318	0.590118	0.695916	0.00011205	0.322016	0.116462	0.925619	3.47876e-11	0.675571	0.000210683	-0.102824	0.62477
GTPBP2	black	-0.0802922	0.702814	0.0802922	0.702814	0.372684	0.0665415	-0.258261	0.212591	0.39403	0.0513002	0.00722567	0.972655	-0.288713	0.16161	0.124575	0.552978	-0.394826	0.0507897	-0.142605	0.4965	0.291383	0.157594	0.0498185	0.813055	0.447328	0.0249561	-0.00651786	0.975332	-0.0533535	0.800044
GUCY1B3	black	-0.343691	0.0925372	0.343691	0.0925372	-0.169348	0.418365	-0.119441	0.569578	-0.399377	0.0479474	-0.114434	0.58598	-0.174697	0.403595	-0.184794	0.376526	-0.113427	0.589303	0.00605992	0.977065	0.356579	0.080178	0.169984	0.416595	0.555685	0.00392738	0.610648	0.00118671	0.0990387	0.637639
H1F0	black	-0.510997	0.00904266	0.510997	0.00904266	0.25488	0.218851	-0.0969157	0.644901	-0.117476	0.57599	0.0522522	0.804092	-0.3455	0.0907206	-0.36825	0.0701034	-0.471173	0.0174328	-0.243721	0.240386	0.446353	0.0253121	0.129286	0.537943	0.754071	1.34102e-05	0.559929	0.00360658	0.0692356	0.742269
HAGHL	black	0.251033	0.226124	-0.251033	0.226124	-0.0607484	0.772996	0.251148	0.225904	-0.0536385	0.798997	-0.0581871	0.782337	0.353309	0.0831877	0.10524	0.616613	0.58102	0.00232149	0.130149	0.535208	-0.63042	0.000730159	-0.267555	0.196007	-0.750474	1.55424e-05	-0.334291	0.102414	0.24595	0.235977
HEXA-AS1	black	-0.388034	0.0552744	0.388034	0.0552744	-0.124298	0.553866	-0.100841	0.6315	-0.43867	0.0282632	-0.259493	0.21034	-0.45912	0.0209621	-0.44635	0.0253135	-0.281993	0.172038	-0.00619651	0.976548	0.569787	0.00294601	0.360247	0.0768998	0.673953	0.000221076	0.606065	0.00132217	0.0781388	0.710444
HIST1H1C	black	-0.338484	0.0979161	0.338484	0.0979161	0.0111364	0.957865	-0.247415	0.233108	-0.230027	0.268653	0.212667	0.307429	-0.0175257	0.933734	-0.160162	0.444409	-0.196316	0.346949	-0.0645529	0.759178	0.370297	0.0684416	0.161551	0.440418	0.596671	0.00164174	0.586804	0.00204662	-0.102923	0.624437
HIST1H1E	black	-0.312551	0.128222	0.312551	0.128222	0.428253	0.0326987	-0.177053	0.397184	0.258756	0.211685	0.123614	0.556069	-0.198241	0.342147	0.0764197	0.716554	-0.369521	0.0690682	-0.2081	0.318177	0.174448	0.404277	-0.0487961	0.816827	0.408692	0.0425186	0.0849771	0.686312	-0.0846783	0.68736
HIST1H2AB	black	-0.233141	0.262047	0.233141	0.262047	-0.288813	0.161459	-0.00686545	0.974017	-0.307881	0.134332	0.226867	0.275467	0.197266	0.344575	-0.276581	0.180771	-0.243417	0.240991	-0.0630193	0.76474	0.351296	0.0850832	0.19061	0.36142	0.404871	0.0446837	0.475717	0.0162355	-0.129011	0.538814
HMGXB3	black	0.363487	0.0740906	-0.363487	0.0740906	0.259815	0.209754	-0.152804	0.465877	0.591984	0.00182456	-0.0424184	0.840445	0.297245	0.149024	0.695225	0.000114575	0.457222	0.0215674	0.160915	0.442242	-0.561095	0.00352242	-0.291931	0.156778	-0.590081	0.00190362	-0.556959	0.0038286	-0.109437	0.602547
HRG	black	-0.446537	0.0252448	0.446537	0.0252448	0.0775629	0.712489	-0.079616	0.705207	-0.38308	0.0587352	0.148703	0.478071	-0.209216	0.315528	-0.32308	0.115191	-0.350241	0.086089	-0.200975	0.335393	0.34138	0.0948957	0.0704751	0.737812	0.635965	0.000633404	0.608323	0.00125387	-0.0524192	0.803478
HSF2BP	black	-0.0415516	0.843666	0.0415516	0.843666	0.225132	0.279254	0.181806	0.384425	0.0615072	0.770235	-0.168353	0.421145	-0.18344	0.380092	-0.17678	0.397924	0.180406	0.388159	-0.0125986	0.952339	-0.295639	0.151338	-0.11314	0.59025	-0.404516	0.0448892	-0.321799	0.116722	0.222824	0.284343
HSPA13	black	-0.281002	0.173614	0.281002	0.173614	-0.17142	0.412609	-0.250783	0.226602	-0.256326	0.216158	0.0409159	0.84603	-0.249196	0.229652	-0.400756	0.0471111	-0.488008	0.01333	-0.0301009	0.886423	0.82288	4.43468e-07	0.479064	0.0153971	0.891069	2.35181e-09	0.582883	0.00222968	-0.0794427	0.705821
ICA1	black	-0.404354	0.0449832	0.404354	0.0449832	-0.137185	0.513168	-0.252248	0.223811	-0.220879	0.288677	-0.188347	0.367255	-0.248768	0.230481	0.199936	0.337951	-0.266966	0.19703	0.0133909	0.949345	0.451832	0.0233639	0.204698	0.326328	0.605291	0.00134627	0.506968	0.00969748	-0.23441	0.259384
IDH3G	black	-0.266258	0.198267	0.266258	0.198267	0.372815	0.0664386	0.00714631	0.972955	0.117717	0.575202	0.179311	0.391094	0.129536	0.537149	-0.383446	0.0584737	-0.384566	0.0576799	-0.338581	0.0978137	0.2058	0.323673	-0.0702603	0.738584	0.669332	0.000253264	0.597125	0.0016249	0.0664106	0.752457
IFNE	black	-0.190288	0.362245	0.190288	0.362245	-0.0687126	0.744152	0.0371963	0.859885	-0.307229	0.1352	0.171019	0.413721	-0.120428	0.566371	-0.143858	0.492683	-0.333814	0.102935	-0.192781	0.355874	0.261339	0.206998	0.0260463	0.901644	0.422759	0.0352527	0.488713	0.0131775	0.173765	0.406149
IFNGR2	black	-0.365711	0.0722077	0.365711	0.0722077	-0.0111874	0.957672	-0.0654382	0.755973	-0.151095	0.470938	0.363645	0.0739556	-0.0698838	0.739938	-0.290131	0.159469	-0.594551	0.00172238	-0.255312	0.218044	0.536726	0.00567163	0.167541	0.423421	0.74011	2.34633e-05	0.513922	0.00859079	0.0413928	0.844256
IGSF5	black	-0.246239	0.235408	0.246239	0.235408	-0.0784776	0.709241	-0.126891	0.54556	0.067503	0.748513	0.0937137	0.655914	-0.0699553	0.73968	-0.272023	0.188358	-0.444333	0.0260629	-0.0845915	0.687665	0.603118	0.00141608	0.306856	0.1357	0.688757	0.000140721	0.394501	0.0509976	-0.232277	0.263869
IL11RA	black	0.336655	0.0998592	-0.336655	0.0998592	-0.0669107	0.750651	0.26381	0.202579	-0.124097	0.554513	-0.372405	0.0667615	-0.0271557	0.897476	0.14416	0.491767	0.308839	0.133061	0.0747023	0.722675	-0.395211	0.050544	-0.156321	0.45555	-0.570606	0.00289607	-0.23279	0.262786	0.283286	0.169996
IL1R1	black	-0.518811	0.00787757	0.518811	0.00787757	-0.0458622	0.827674	-0.0885113	0.673955	-0.179583	0.390364	0.193829	0.353213	-0.0154239	0.941666	-0.288705	0.161623	-0.173398	0.407154	-0.118127	0.573862	0.289904	0.15981	0.0735727	0.726711	0.595797	0.00167459	0.675199	0.000213037	-0.3485	0.0877689
IL20RB	black	-0.151394	0.470052	0.151394	0.470052	0.0162612	0.938506	-0.32647	0.111211	0.0202388	0.923503	0.154161	0.461878	-0.087992	0.675766	-0.217319	0.296716	-0.315075	0.125005	-0.0148467	0.943846	0.58734	0.00202263	0.343793	0.0924333	0.741349	2.2358e-05	0.502723	0.0104294	-0.112716	0.591655
INPP5E	black	0.325049	0.112867	-0.325049	0.112867	-0.0636572	0.762425	0.199015	0.340226	0.106042	0.613916	-0.192361	0.356943	0.308146	0.133979	0.227363	0.274391	0.588562	0.00196879	0.196961	0.345336	-0.589103	0.00194539	-0.217413	0.296501	-0.750578	1.54767e-05	-0.419909	0.0366383	0.0439659	0.834701
ISG20L2	black	-0.549679	0.00442241	0.549679	0.00442241	-0.125764	0.549163	-0.191559	0.358989	-0.386244	0.0565062	-0.0286394	0.891906	-0.367063	0.0710811	-0.268769	0.193908	-0.453798	0.0226949	-0.0932206	0.657616	0.678201	0.000194701	0.321538	0.117036	0.852002	6.53711e-08	0.675479	0.000211266	-0.0392665	0.852169
ITGA6	black	-0.118004	0.574264	0.118004	0.574264	-0.16437	0.432375	-0.268453	0.194453	-0.202598	0.331424	0.0978503	0.6417	-0.0884551	0.67415	-0.0409849	0.845773	-0.135803	0.517464	0.0556772	0.791519	0.411807	0.040816	0.260935	0.207725	0.504086	0.0101895	0.467867	0.0183484	-0.0860203	0.682656
ITSN1	black	-0.101573	0.629014	0.101573	0.629014	-0.0460509	0.826976	-0.279341	0.176278	-0.248368	0.231255	0.0264025	0.900305	-0.403687	0.0453717	-0.108893	0.604364	-0.260909	0.207773	0.0467687	0.824319	0.521653	0.00748626	0.293926	0.153834	0.632412	0.000694035	0.301768	0.142642	0.0422788	0.840964
JAG2	black	0.213225	0.306132	-0.213225	0.306132	-0.078178	0.710305	0.21482	0.302441	-0.207975	0.318472	-0.247951	0.232065	0.0321344	0.878804	0.309935	0.13162	0.4149	0.0391789	0.108836	0.604555	-0.516705	0.00817858	-0.231346	0.265842	-0.64978	0.00043912	-0.249739	0.228605	0.0829747	0.693349
JOSD1	black	-0.500255	0.0108755	0.500255	0.0108755	-0.209463	0.314946	-0.156368	0.455411	-0.422712	0.0352751	-0.0186297	0.929569	-0.338941	0.0974345	-0.367253	0.0709242	-0.402335	0.0461677	-0.0394527	0.851475	0.717839	5.34829e-05	0.396723	0.0495891	0.86733	2.01155e-08	0.714976	5.91312e-05	-0.0520725	0.804753
KANSL3	black	0.393843	0.0514201	-0.393843	0.0514201	0.180248	0.38858	-0.104733	0.618323	0.33973	0.0966075	-0.354907	0.0817062	-0.0554261	0.792439	0.49923	0.0110654	0.328808	0.108524	0.196704	0.345977	-0.335071	0.101566	-0.100419	0.632935	-0.528933	0.00655709	-0.603301	0.00141009	0.0301711	0.88616
KAT2B	black	-0.386385	0.0564079	0.386385	0.0564079	0.0119292	0.954869	-0.063022	0.76473	-0.114272	0.586513	-0.371349	0.0675993	-0.277753	0.178853	-0.428473	0.0325998	-0.185896	0.373635	0.017948	0.93214	0.439357	0.0279886	0.303612	0.140098	0.528454	0.00661513	0.433562	0.0303735	0.0785426	0.709011
KCNAB1	black	-0.325159	0.112738	0.325159	0.112738	-0.121783	0.561977	-0.0101099	0.961746	-0.361042	0.0762034	-0.0100277	0.962057	-0.484521	0.0141069	-0.21823	0.294644	-0.340548	0.0957565	-0.0972997	0.643585	0.436209	0.0292646	0.178044	0.394503	0.477224	0.0158534	0.37501	0.0647294	-0.11279	0.591407
KCNE3	black	-0.194762	0.350854	0.194762	0.350854	0.0720984	0.731988	-0.22848	0.271975	0.202982	0.330489	0.173412	0.407116	0.0224855	0.915039	-0.184007	0.378597	-0.41165	0.0409004	-0.103811	0.621433	0.506179	0.00983011	0.213695	0.305041	0.645955	0.000486864	0.240631	0.246586	-0.0957524	0.648894
KCNK1	black	-0.300391	0.144564	0.300391	0.144564	-0.0600762	0.775445	-0.36158	0.0757346	0.0178376	0.932557	0.217094	0.297229	-0.237111	0.253776	-0.143338	0.494266	-0.466394	0.018769	-0.0439394	0.8348	0.719095	5.11606e-05	0.371187	0.0677279	0.823985	4.1507e-07	0.430561	0.031671	-0.024182	0.908654
KCTD20	black	-0.301615	0.142855	0.301615	0.142855	-0.106453	0.612536	-0.130386	0.53446	-0.116287	0.579886	0.289237	0.160816	0.062921	0.765097	-0.308394	0.13365	-0.226437	0.276403	-0.0537961	0.798419	0.422992	0.0351411	0.213491	0.305513	0.586133	0.00207703	0.502045	0.0105504	-0.185538	0.374572
KDELR2	black	-0.541068	0.00522341	0.541068	0.00522341	0.222512	0.285036	0.164975	0.430657	-0.205782	0.323717	0.0395239	0.85121	-0.233603	0.261075	-0.444874	0.0258602	-0.726114	3.97406e-05	-0.446196	0.0253698	0.466127	0.018846	-0.00146832	0.994442	0.885638	4.00341e-09	0.702523	9.02793e-05	-0.122935	0.558257
KDELR3	black	-0.483839	0.0142632	0.483839	0.0142632	-0.351489	0.0848998	-0.216121	0.299453	-0.424118	0.0346067	-0.192347	0.356978	-0.0997769	0.635121	-0.296639	0.149894	-0.141684	0.499311	0.118513	0.572604	0.630393	0.00073066	0.441351	0.0272036	0.772298	6.10057e-06	0.785214	3.33905e-06	0.0274461	0.896385
KIAA1024L	black	-0.0733212	0.72761	0.0733212	0.72761	0.200738	0.335975	-0.224223	0.281252	0.0117893	0.955397	-0.0874454	0.677673	-0.318523	0.120706	-0.0956679	0.649184	-0.263227	0.203617	-0.030765	0.883934	0.364764	0.0730054	0.170373	0.415512	0.492596	0.0123619	0.124505	0.553203	0.112205	0.593346
KIF5B	black	-0.371935	0.0671334	0.371935	0.0671334	0.141628	0.499484	0.00963056	0.963559	-0.0413563	0.844392	0.0933465	0.657181	-0.273102	0.186542	-0.439285	0.0280172	-0.412737	0.0403182	-0.197425	0.344179	0.408401	0.0426808	0.113081	0.590447	0.643798	0.000515729	0.412244	0.0405815	-0.37439	0.0652085
KITLG	black	-0.311402	0.129706	0.311402	0.129706	-0.212534	0.307738	-0.160655	0.442989	-0.190351	0.362084	0.154955	0.459547	0.0119606	0.95475	-0.418599	0.03729	-0.331023	0.106024	-0.051302	0.807589	0.579449	0.00240133	0.319483	0.119528	0.717842	5.34772e-05	0.606294	0.0013151	-0.178165	0.394179
KLF4	black	-0.459135	0.0209574	0.459135	0.0209574	0.171656	0.411956	-0.0788846	0.707798	-0.115705	0.581797	0.114438	0.585965	-0.227936	0.273149	-0.361801	0.0755423	-0.611101	0.001174	-0.300481	0.144438	0.566219	0.00317211	0.135918	0.517106	0.947172	7.56889e-13	0.669988	0.000248457	0.0282134	0.893504
KRT19	black	-0.274608	0.184028	0.274608	0.184028	0.0826361	0.694541	-0.125542	0.549877	-0.121317	0.563486	-0.136632	0.514886	-0.478803	0.0154613	-0.0801553	0.703298	-0.479707	0.0152403	-0.151015	0.471176	0.52352	0.00723807	0.19303	0.35524	0.708607	7.36159e-05	0.436373	0.0291971	0.178732	0.39265
KRT23	black	-0.410761	0.0413817	0.410761	0.0413817	0.101989	0.627601	-0.00893837	0.966176	-0.0788916	0.707773	0.231508	0.265499	0.209817	0.314109	-0.377476	0.0628499	-0.298958	0.146584	-0.255395	0.217891	0.265426	0.199725	-0.0189974	0.928183	0.727319	3.80257e-05	0.791867	2.40889e-06	-0.193415	0.354262
LCE4A	black	-0.148637	0.478268	0.148637	0.478268	0.284516	0.168069	0.180028	0.389169	-0.113169	0.590154	-0.0377731	0.857734	-0.12157	0.562667	-0.48321	0.0144085	-0.497424	0.0114067	-0.336262	0.100281	0.302313	0.141887	0.00145445	0.994495	0.621001	0.000923974	0.459517	0.0208373	0.41289	0.0402369
LDHA	black	-0.507897	0.0095431	0.507897	0.0095431	0.0388787	0.853613	0.0979971	0.641198	-0.238699	0.250516	0.35611	0.0806045	-0.00243986	0.990765	-0.389613	0.0542054	-0.571535	0.00284033	-0.385234	0.0572101	0.396964	0.0494383	-0.0156258	0.940904	0.819365	5.45807e-07	0.80415	1.27706e-06	-0.103737	0.621686
LEMD1	black	-0.497036	0.0114811	0.497036	0.0114811	0.116714	0.578487	-0.0960994	0.647702	-0.00391329	0.985188	0.384662	0.0576124	-0.13402	0.523027	-0.0808268	0.700924	-0.337832	0.0986049	-0.210083	0.31348	0.238603	0.250712	-0.0424001	0.840513	0.529988	0.00643084	0.354788	0.0818157	-0.0794069	0.705947
LEO1	black	-0.303447	0.140325	0.303447	0.140325	-0.239776	0.248319	-0.307797	0.134443	-0.191019	0.360371	0.000634918	0.997597	-0.227346	0.274427	-0.262285	0.205299	-0.427428	0.0330727	0.0104149	0.960593	0.754636	1.31e-05	0.442149	0.0268944	0.854854	5.30369e-08	0.626753	0.000800959	-0.0436714	0.835794
LIG1	black	0.472469	0.0170842	-0.472469	0.0170842	-0.040634	0.847078	-0.19462	0.351215	0.256623	0.215608	0.0396177	0.850861	0.327127	0.110451	0.538811	0.00545258	0.48794	0.0133449	0.268086	0.195087	-0.431448	0.0312828	-0.124414	0.553495	-0.606142	0.00131977	-0.539475	0.00538427	0.0397811	0.850252
LINC00052	black	-0.455548	0.0221127	0.455548	0.0221127	-0.0218354	0.917487	0.128225	0.541313	-0.329954	0.107226	-0.141268	0.500585	-0.280773	0.17398	-0.225653	0.278114	-0.236755	0.254509	-0.164905	0.430857	0.19646	0.346589	0.00222631	0.991573	0.517719	0.00803246	0.580531	0.00234609	0.0600041	0.775708
LINC00266-1	black	0.407438	0.0432202	-0.407438	0.0432202	0.0601339	0.775234	-0.0503951	0.81093	0.208196	0.317947	0.20622	0.322664	0.013719	0.948106	0.409673	0.0419768	0.107508	0.608998	0.0544266	0.796104	-0.295894	0.150968	-0.145995	0.486211	-0.544735	0.00486852	-0.614099	0.00109278	0.0492424	0.81518
LINC00504	black	0.392534	0.0522702	-0.392534	0.0522702	0.22674	0.275744	-0.0927816	0.659133	0.32433	0.113712	0.0704377	0.737947	0.102997	0.624188	0.211043	0.311225	0.201432	0.334273	0.0682745	0.745731	-0.316311	0.123452	-0.16041	0.443694	-0.453891	0.0226639	-0.579148	0.00241694	-0.00669937	0.974646
LINC00665	black	0.0844846	0.688041	-0.0844846	0.688041	-0.0407747	0.846555	0.126279	0.547517	0.0433714	0.836907	-0.373395	0.0659835	-0.0238233	0.910004	0.140608	0.502609	0.287494	0.163468	0.148773	0.477861	-0.234575	0.259038	-0.00559162	0.978837	-0.461597	0.0201931	-0.246478	0.234939	-0.117567	0.575692
LINC01000	black	0.446723	0.0251766	-0.446723	0.0251766	0.232217	0.263996	0.0951188	0.651072	0.441233	0.0272495	0.263613	0.202929	0.326465	0.111216	0.483828	0.0142657	0.137317	0.512761	-0.0747005	0.722682	-0.557676	0.00377398	-0.372186	0.0669347	-0.69964	9.92719e-05	-0.696184	0.000111087	0.0329541	0.875736
LINC01512	black	0.245146	0.23756	-0.245146	0.23756	-0.110376	0.599421	0.19728	0.344538	0.00453809	0.982824	-0.05827	0.782034	0.0774074	0.713041	0.110998	0.59735	0.232986	0.262372	0.044022	0.834493	-0.351874	0.0845354	-0.174295	0.404696	-0.503763	0.0102459	-0.296975	0.149411	0.125149	0.551136
LINC01521	black	0.287475	0.163498	-0.287475	0.163498	0.231366	0.2658	0.116307	0.579821	0.262526	0.204866	-0.0518307	0.805643	0.0199332	0.924655	0.0856116	0.684088	0.338257	0.0981551	0.066872	0.75079	-0.488477	0.0132283	-0.19859	0.341279	-0.619089	0.000968312	-0.575401	0.00261807	0.272958	0.186783
LINC01559	black	-0.400635	0.047184	0.400635	0.047184	0.0198291	0.925047	0.0475626	0.821384	-0.227897	0.273235	0.137823	0.511191	-0.0165187	0.937534	-0.350246	0.0860842	-0.381926	0.0595647	-0.260857	0.207866	0.335942	0.100625	-0.000426238	0.998387	0.750599	1.54638e-05	0.777568	4.79345e-06	-0.275056	0.183285
LIPH	black	-0.30008	0.145	0.30008	0.145	0.204882	0.325884	-0.135423	0.518646	-0.126794	0.545871	-0.070115	0.739106	-0.373562	0.065853	-0.429542	0.0321216	-0.447375	0.0249393	-0.169163	0.418881	0.564091	0.00331383	0.232506	0.263385	0.813695	7.55926e-07	0.551934	0.00423073	-0.0390504	0.852973
LMAN1	black	-0.485375	0.0139133	0.485375	0.0139133	-0.298148	0.147734	-0.078615	0.708754	-0.462274	0.0199868	-0.104439	0.619316	-0.130643	0.533645	-0.202302	0.332145	-0.270986	0.190115	-0.0212071	0.919854	0.507924	0.00953861	0.257366	0.214237	0.712649	6.41017e-05	0.729822	3.46708e-05	-0.220035	0.29057
LOC100128398	black	0.129559	0.537076	-0.129559	0.537076	-0.0502193	0.811578	0.219091	0.292697	-0.289953	0.159736	-0.114643	0.585291	-0.131062	0.532322	-0.0733435	0.72753	0.225886	0.277604	0.059196	0.778654	-0.311382	0.129732	-0.0839422	0.689946	-0.556379	0.00387333	-0.298631	0.147047	0.181165	0.386132
LOC100233156	black	0.244473	0.238893	-0.244473	0.238893	-0.074671	0.722787	-0.0569016	0.787036	0.264702	0.201001	-0.105887	0.614436	0.0510838	0.808392	0.231726	0.265035	0.396038	0.0500203	0.266254	0.198273	-0.292114	0.156506	0.00141811	0.994632	-0.527064	0.00678587	-0.528391	0.0066228	0.171845	0.411435
LOC255308	black	-0.39051	0.0536052	0.39051	0.0536052	-0.0835842	0.691204	-0.0048823	0.981521	-0.370597	0.0682006	0.0906464	0.666528	-0.148754	0.477918	-0.302962	0.140991	-0.208291	0.317723	-0.107911	0.607645	0.240297	0.247262	0.0646121	0.758964	0.443433	0.0264029	0.534521	0.00591125	-0.363948	0.0736975
LOC440867	black	0.248927	0.230172	-0.248927	0.230172	0.226487	0.276294	0.0896083	0.670135	0.366152	0.0718394	0.201847	0.333257	0.233586	0.261111	0.0291025	0.890168	0.181411	0.385475	-0.0422805	0.840958	-0.344815	0.0914059	-0.195464	0.349087	-0.367954	0.0703463	-0.263673	0.202823	0.229047	0.270754
LOC642980	black	0.346566	0.0896635	-0.346566	0.0896635	0.0591514	0.778817	0.0381727	0.856244	0.0547112	0.79506	-0.219814	0.291066	0.0262993	0.900693	0.398553	0.0484523	0.331453	0.105544	0.076161	0.717475	-0.457694	0.0214154	-0.247896	0.232171	-0.494864	0.0119052	-0.258588	0.211991	0.297298	0.148948
LOX	black	-0.0585665	0.780952	0.0585665	0.780952	0.329282	0.107986	-0.0676272	0.748064	0.344456	0.091766	0.123407	0.556734	-0.102391	0.626238	-0.248949	0.23013	-0.496305	0.0116226	-0.26268	0.204592	0.348357	0.0879077	0.0547432	0.794943	0.623059	0.000878211	0.26635	0.198105	-0.0350696	0.867825
LOXHD1	black	0.292749	0.155567	-0.292749	0.155567	-0.0011135	0.995785	0.0486507	0.817365	-0.0102475	0.961226	-0.00249287	0.990564	0.105863	0.614518	0.114886	0.584492	0.444123	0.0261418	0.169425	0.418151	-0.435626	0.0295059	-0.158339	0.449678	-0.545329	0.004813	-0.42871	0.0324932	0.137713	0.511532
LRP1	black	0.526342	0.00687602	-0.526342	0.00687602	0.150675	0.472188	-0.134839	0.520469	0.210619	0.312221	-0.248669	0.230672	-0.00507579	0.980789	0.509811	0.00923148	0.447141	0.0250243	0.237438	0.253101	-0.461153	0.0203292	-0.131597	0.530638	-0.654955	0.000381027	-0.611535	0.00116194	0.149331	0.476192
LRRC41	black	-0.233748	0.260771	0.233748	0.260771	0.485522	0.0138802	-0.00387018	0.985351	0.176167	0.399588	0.00246092	0.990685	-0.135383	0.518771	-0.268582	0.194231	-0.399199	0.048056	-0.335509	0.101091	0.18317	0.380806	-0.102724	0.625112	0.619161	0.000966593	0.461913	0.0200965	-0.0570446	0.786513
LRRC59	black	-0.49717	0.0114554	0.49717	0.0114554	0.155822	0.457007	0.0796574	0.70506	-0.261951	0.205897	0.0609345	0.772319	-0.179614	0.390279	-0.442689	0.026687	-0.630905	0.000721231	-0.379519	0.061325	0.497469	0.011398	0.0557505	0.791251	0.945736	1.02311e-12	0.815169	6.95305e-07	0.0217223	0.917913
LRRC8D	black	-0.438976	0.0281406	0.438976	0.0281406	-0.0869718	0.679328	-0.19782	0.343193	-0.276623	0.180701	-0.35687	0.0799135	-0.329897	0.107289	-0.324711	0.113263	-0.241262	0.245311	0.0353484	0.866784	0.615514	0.00105616	0.375788	0.0641317	0.826674	3.52639e-07	0.695871	0.000112214	0.015413	0.941708
LRRN3	black	0.435675	0.0294856	-0.435675	0.0294856	-0.0244576	0.907617	-0.108713	0.604965	0.236693	0.254637	-0.285053	0.167233	0.0345307	0.869839	0.326277	0.111434	0.448828	0.0244164	0.319644	0.119332	-0.280315	0.174713	0.0137416	0.94802	-0.562634	0.00341391	-0.585848	0.00209001	-0.0812157	0.69955
LYZL1	black	-0.351108	0.085261	0.351108	0.085261	0.15775	0.451388	-0.084367	0.688453	-0.0688242	0.74375	-0.0934795	0.656722	-0.139109	0.50722	-0.140277	0.503625	-0.245803	0.236265	-0.143757	0.492989	0.181906	0.38416	0.00511843	0.980628	0.46786	0.0183504	0.370426	0.0683377	0.169205	0.418764
MAGED1	black	-0.235073	0.257999	0.235073	0.257999	-0.208728	0.316684	-0.232426	0.263554	-0.317198	0.122345	-0.149903	0.474486	-0.227326	0.27447	-0.116039	0.580701	-0.360396	0.0767688	0.000981465	0.996285	0.668682	0.000258102	0.36086	0.0763627	0.850311	7.3849e-08	0.69273	0.000124105	0.0299161	0.887116
MAGI3	black	-0.352422	0.0840184	0.352422	0.0840184	0.101845	0.628091	-0.334238	0.102471	0.14126	0.500611	0.0414453	0.844061	-0.246062	0.235756	-0.0460055	0.827144	-0.382414	0.0592126	-0.0614088	0.770593	0.559539	0.00363508	0.251978	0.224322	0.790228	2.61345e-06	0.426046	0.0337061	-0.0824024	0.695365
MAL2	black	-0.36094	0.0762922	0.36094	0.0762922	-0.0213672	0.919251	-0.202729	0.331103	-0.197073	0.345056	-0.0763943	0.716645	-0.374715	0.0649572	-0.237471	0.253035	-0.415074	0.0390885	-0.070735	0.736879	0.658134	0.000348759	0.30869	0.133258	0.875248	1.03222e-08	0.619928	0.000948621	-0.0105874	0.959941
MANF	black	-0.389199	0.054484	0.389199	0.054484	0.0463504	0.825867	0.150624	0.472338	-0.428709	0.0324938	0.127308	0.54423	-0.117887	0.574646	-0.426016	0.0337203	-0.534416	0.00592294	-0.353121	0.0833632	0.388408	0.0550194	0.00927972	0.964885	0.805955	1.15906e-06	0.826264	3.6157e-07	0.0436398	0.835911
MAOA	black	-0.516056	0.00827319	0.516056	0.00827319	0.0769255	0.714755	0.085394	0.68485	-0.30317	0.140704	0.00785298	0.970282	-0.434097	0.0301466	-0.466954	0.0186083	-0.727834	3.7313e-05	-0.352012	0.0844048	0.610737	0.00118421	0.151672	0.469226	0.884139	4.61502e-09	0.683177	0.000167344	0.0261643	0.901201
MAP2K1	black	-0.288967	0.161226	0.288967	0.161226	0.025111	0.90516	-0.167548	0.4234	-0.0944882	0.653243	0.129794	0.536331	-0.260432	0.208636	-0.237317	0.253351	-0.517943	0.00800051	-0.165543	0.42905	0.570542	0.00289997	0.229262	0.270294	0.748669	1.67217e-05	0.447195	0.0250045	0.213536	0.30541
MAP3K12	black	0.125192	0.550997	-0.125192	0.550997	-0.137212	0.513086	0.222613	0.284811	-0.00962426	0.963582	-0.0392075	0.852388	0.181536	0.385144	0.150921	0.471456	0.478191	0.0156122	0.15888	0.448111	-0.54492	0.00485123	-0.208019	0.318369	-0.773099	5.88324e-06	-0.48447	0.0141186	0.24294	0.241942
MAP7D2	black	0.0448744	0.831333	-0.0448744	0.831333	-0.107966	0.607463	0.137498	0.5122	-0.223857	0.282057	-0.22863	0.271652	-0.191991	0.357884	0.0673798	0.748957	0.117717	0.575204	0.0730539	0.728566	-0.136054	0.516682	-0.00346177	0.986897	-0.35105	0.0853162	-0.273191	0.186392	0.286455	0.165063
MAPK1IP1L	black	-0.357545	0.0793045	0.357545	0.0793045	0.0326471	0.876885	-0.205284	0.324916	-0.241954	0.243918	-0.315537	0.124423	-0.407889	0.0429669	-0.111765	0.594805	-0.27496	0.183444	-0.0238339	0.909964	0.499898	0.0109413	0.232345	0.263726	0.765138	8.38153e-06	0.600947	0.00148891	0.00176747	0.99331
MAPKAPK3	black	-0.467054	0.0185796	0.467054	0.0185796	0.358076	0.0788271	0.31214	0.128752	-0.357404	0.0794314	-0.00590005	0.97767	-0.169191	0.418803	-0.616935	0.00102044	-0.521258	0.00753963	-0.476314	0.0160831	0.185849	0.373759	-0.128284	0.541123	0.641502	0.000548064	0.700691	9.5908e-05	0.258021	0.213032
MARK1	black	-0.424943	0.0342192	0.424943	0.0342192	-0.110875	0.597759	-0.275148	0.183132	-0.279813	0.175519	0.017921	0.932242	-0.412587	0.0403979	-0.0333822	0.874134	-0.282503	0.171231	-0.00324146	0.987731	0.523821	0.00719868	0.265293	0.199959	0.661994	0.000312801	0.507591	0.00959367	0.00494969	0.981266
MCTP2	black	-0.2657	0.199245	0.2657	0.199245	-0.121392	0.563243	-0.286635	0.164786	-0.0173431	0.934422	0.319315	0.119734	-0.0491022	0.815698	0.230132	0.26843	-0.322034	0.116441	-0.0510151	0.808645	0.390154	0.0538428	0.120855	0.564983	0.544991	0.00484458	0.356458	0.0802873	-0.214649	0.302835
MED8	black	-0.387512	0.0556314	0.387512	0.0556314	-0.0473396	0.822208	-0.36282	0.0746629	-0.0217305	0.917882	-0.117657	0.575399	-0.330571	0.106531	-0.177408	0.396224	-0.446435	0.025282	-0.00208827	0.992096	0.76101	1.00164e-05	0.420649	0.0362744	0.888466	3.04519e-09	0.500937	0.0107507	-0.0306631	0.884316
MEGF8	black	0.227429	0.274247	-0.227429	0.274247	0.0662615	0.752996	0.00433778	0.983582	0.213145	0.306318	-0.0885149	0.673942	0.0131418	0.950286	0.359902	0.0772037	0.348113	0.088145	0.134424	0.521765	-0.451569	0.0234546	-0.186544	0.371941	-0.634498	0.000657855	-0.596363	0.00165327	-0.0181736	0.931289
MET	black	-0.266642	0.197596	0.266642	0.197596	0.0841675	0.689154	-0.0918408	0.662388	0.0181912	0.931223	0.256591	0.215667	0.0557815	0.791137	-0.190109	0.362707	-0.42644	0.0335244	-0.242311	0.243203	0.378838	0.06183	0.021994	0.91689	0.771551	6.3093e-06	0.600992	0.00148738	-0.251809	0.224644
METTL9	black	-0.309142	0.132662	0.309142	0.132662	0.160744	0.442733	-0.010979	0.95846	-0.0655974	0.755397	0.0789022	0.707736	-0.0797732	0.70465	-0.569088	0.00298917	-0.438188	0.0284571	-0.231	0.266578	0.453612	0.0227575	0.169031	0.419251	0.760631	1.01799e-05	0.603234	0.00141228	0.366219	0.0717827
MFSD4A	black	-0.147121	0.482817	0.147121	0.482817	0.356585	0.0801726	-0.139892	0.50481	0.13657	0.515077	-0.137953	0.510791	-0.567566	0.00308509	-0.254426	0.219701	-0.498035	0.0112902	-0.164507	0.431984	0.504863	0.0100549	0.202717	0.331133	0.648416	0.000455655	0.161182	0.441476	0.21575	0.300302
MIA3	black	-0.392975	0.0519825	0.392975	0.0519825	-0.0875121	0.67744	-0.187532	0.369368	-0.305099	0.138069	-0.348595	0.0876764	-0.456518	0.0217954	-0.318484	0.120754	-0.37217	0.0669467	0.0106375	0.959751	0.689775	0.00013629	0.409489	0.0420782	0.816135	6.57941e-07	0.589075	0.00194659	-0.103623	0.622069
MICU1	black	-0.311775	0.129223	0.311775	0.129223	0.154619	0.460532	-0.314633	0.125565	0.26477	0.20088	0.325151	0.112747	0.133186	0.52564	-0.268458	0.194445	-0.30765	0.134639	-0.0811038	0.699946	0.472029	0.0172018	0.226222	0.27687	0.694575	0.000116995	0.423861	0.0347282	-0.324274	0.113778
MID2	black	-0.539923	0.00533868	0.539923	0.00533868	0.21566	0.30051	-0.14628	0.48535	-0.0959197	0.648319	-0.177124	0.396993	-0.531345	0.00627142	-0.388923	0.0546701	-0.458792	0.0210656	-0.147498	0.481684	0.550923	0.0043158	0.238171	0.251596	0.795247	2.03151e-06	0.455876	0.0220052	0.0586068	0.780804
MIR130A	black	-0.163174	0.435775	0.163174	0.435775	-0.238241	0.251453	0.145846	0.486662	-0.563124	0.00337993	-0.138787	0.508214	-0.274311	0.184523	-0.507846	0.00955156	-0.184685	0.376811	-0.0486176	0.817487	0.375929	0.0640241	0.204762	0.326173	0.452347	0.0231871	0.538792	0.00545446	0.227871	0.273291
MIR24-2	black	0.0746354	0.722914	-0.0746354	0.722914	0.327842	0.109628	-0.0470032	0.823452	0.319654	0.11932	0.382812	0.0589273	0.0331222	0.875107	0.194016	0.352739	-0.295206	0.151966	-0.270257	0.191357	-0.0844314	0.688227	-0.247421	0.233096	0.113721	0.588331	-0.0528764	0.801797	0.108845	0.604524
MIR495	black	-0.244845	0.238154	0.244845	0.238154	0.156895	0.453875	-0.169522	0.41788	0.0670364	0.750196	-0.117188	0.576932	-0.414322	0.039481	0.0366828	0.861801	-0.377392	0.0629133	-0.077046	0.714326	0.392534	0.0522698	0.150388	0.473041	0.553197	0.00412647	0.211614	0.309885	0.0378235	0.857546
MIR93	black	0.0306984	0.884184	-0.0306984	0.884184	0.0379013	0.857256	0.321275	0.117353	0.118401	0.572967	0.206823	0.321221	0.222075	0.286008	0.0792424	0.70653	0.208657	0.316853	-0.0575662	0.784606	-0.475457	0.0163021	-0.291018	0.158139	-0.622459	0.000891339	-0.410038	0.0417764	-0.0626952	0.765917
MMP13	black	-0.220134	0.290349	0.220134	0.290349	-0.0384185	0.855328	-0.127562	0.543421	-0.12202	0.56121	0.0137088	0.948144	-0.333757	0.102997	-0.0871377	0.678748	-0.363237	0.074305	-0.0608586	0.772595	0.482675	0.014533	0.247119	0.233686	0.554308	0.00403651	0.284399	0.168251	0.0727055	0.729813
MND1	black	-0.328434	0.108951	0.328434	0.108951	-0.0537139	0.79872	-0.206744	0.32141	-0.161692	0.440012	0.0140937	0.94669	-0.321447	0.117146	-0.128015	0.541979	-0.218404	0.294251	-0.00360766	0.986345	0.36656	0.0714989	0.205759	0.323772	0.515957	0.00828776	0.395845	0.0501417	0.168151	0.421711
MOGS	black	-0.00722236	0.972667	0.00722236	0.972667	0.2592	0.210873	0.130171	0.535138	-0.0400093	0.849403	0.0792575	0.706477	-0.0175542	0.933626	-0.216389	0.298838	-0.30169	0.14275	-0.299704	0.14553	0.0873576	0.67798	-0.132819	0.526792	0.465453	0.0190416	0.471186	0.0174292	0.150359	0.473127
MORC4	black	-0.41932	0.0369304	0.41932	0.0369304	-0.00492615	0.981355	-0.0486074	0.817524	-0.273213	0.186356	-0.151049	0.471077	-0.331457	0.105539	-0.348401	0.0878645	-0.545189	0.0048261	-0.176005	0.400029	0.644576	0.000505145	0.273685	0.185566	0.866389	2.17136e-08	0.626699	0.00080205	-0.0956834	0.649131
MPI	black	-0.458546	0.0211437	0.458546	0.0211437	0.140387	0.503288	0.119827	0.568323	-0.133211	0.525562	0.509257	0.00932076	0.119019	0.570953	-0.316788	0.122856	-0.450313	0.0238913	-0.399872	0.0476459	0.152138	0.467846	-0.157246	0.452854	0.587012	0.00203729	0.586592	0.00205618	0.133274	0.525366
MPV17L2	black	-0.505821	0.00989092	0.505821	0.00989092	0.278333	0.17791	0.196977	0.345296	-0.260762	0.208039	0.0257218	0.902864	-0.145503	0.487697	-0.498201	0.0112589	-0.636894	0.000618333	-0.437451	0.0287558	0.354066	0.0824836	-0.0366207	0.862033	0.765203	8.35802e-06	0.654217	0.000388874	-0.108288	0.606385
MPZL1	black	-0.128506	0.540418	0.128506	0.540418	0.484211	0.0141777	0.0722857	0.731317	0.123138	0.557602	-0.0619777	0.768524	-0.198111	0.342468	-0.486976	0.0135561	-0.480143	0.0151348	-0.348121	0.0881381	0.256485	0.215865	-0.0260006	0.901816	0.616408	0.00103356	0.374513	0.065113	0.127788	0.542703
MREG	black	-0.386052	0.0566394	0.386052	0.0566394	-0.313341	0.127209	-0.202974	0.330507	-0.479839	0.0152083	-0.0653895	0.756149	-0.385231	0.0572125	-0.324329	0.113712	-0.426502	0.0334963	0.0123435	0.953303	0.783685	3.59363e-06	0.47625	0.0160993	0.81673	6.35849e-07	0.643751	0.000516369	0.0592269	0.778542
MRPL10	black	-0.153558	0.463653	0.153558	0.463653	0.071782	0.733122	-0.160344	0.443884	-0.145441	0.487886	-0.189484	0.364317	-0.293797	0.154023	-0.245688	0.236492	-0.506274	0.00981407	-0.125175	0.55105	0.593797	0.00175188	0.295657	0.151312	0.743369	2.06556e-05	0.434304	0.0300592	0.364865	0.0729201
MTG1	black	0.324827	0.113127	-0.324827	0.113127	-0.094905	0.651808	0.103626	0.622059	0.0785321	0.709048	0.0793711	0.706074	0.373104	0.0662114	0.405889	0.0440986	0.114396	0.586104	-0.00601166	0.977248	-0.367198	0.0709695	-0.204752	0.326199	-0.497584	0.0113762	-0.302419	0.141741	0.263658	0.202849
MTHFD2	black	-0.368265	0.0700909	0.368265	0.0700909	-0.142941	0.495475	-0.197738	0.343396	-0.0965694	0.646089	0.290439	0.159006	0.110709	0.598311	-0.321677	0.116869	-0.443883	0.0262323	-0.130428	0.534325	0.617165	0.00101477	0.273208	0.186365	0.854834	5.31151e-08	0.714002	6.11682e-05	-0.156096	0.456206
MTRF1L	black	-0.370725	0.0680977	0.370725	0.0680977	8.15142e-05	0.999691	-0.158649	0.448781	-0.0950947	0.651155	-0.0190168	0.928109	-0.319006	0.120113	-0.416651	0.0382757	-0.473519	0.0168059	-0.0877646	0.676559	0.68902	0.000139565	0.368705	0.0697315	0.831739	2.57431e-07	0.517361	0.00808375	0.0210144	0.92058
MTUS1	black	-0.326797	0.110832	0.326797	0.110832	0.465413	0.0190532	-0.107555	0.60884	0.20011	0.337521	0.0267331	0.899063	-0.157983	0.450711	0.0646965	0.758658	-0.438335	0.0283976	-0.312759	0.127955	0.152438	0.466958	-0.173643	0.406484	0.614858	0.00107301	0.326604	0.111055	-0.0988335	0.638339
MUSK	black	-0.275277	0.182919	0.275277	0.182919	-0.0444048	0.833074	-0.178589	0.393034	-0.257515	0.213961	-0.227785	0.273476	-0.434683	0.0299	0.00613614	0.976777	-0.202663	0.331266	-0.00102145	0.996134	0.376083	0.0639064	0.210308	0.312951	0.425134	0.0341298	0.373604	0.0658201	0.126665	0.546282
MVK	black	0.118932	0.571238	-0.118932	0.571238	-0.000498479	0.998113	-0.147802	0.480772	0.000793902	0.996995	-0.00791851	0.970034	-0.135478	0.518474	-0.362049	0.0753273	-0.27264	0.187319	-0.00173664	0.993427	0.535103	0.00584725	0.342067	0.0941901	0.566838	0.00313183	0.248187	0.231606	0.0988575	0.638258
MYLK3	black	0.359985	0.0771311	-0.359985	0.0771311	0.00312266	0.988181	0.240477	0.246898	0.0482682	0.818777	-0.297889	0.148102	0.00501639	0.981014	0.168886	0.419656	0.415423	0.0389072	0.14657	0.484477	-0.454622	0.0224192	-0.182433	0.38276	-0.644295	0.000508948	-0.540605	0.00526975	0.103624	0.622064
MYO10	black	-0.181642	0.384862	0.181642	0.384862	0.0758201	0.718689	-0.185558	0.374521	0.0177286	0.932968	0.251363	0.225494	0.0400537	0.849238	0.270335	0.191223	-0.223421	0.283022	-0.138434	0.509304	0.136181	0.516288	-0.0923436	0.660647	0.444654	0.0259423	0.318722	0.120461	-0.15494	0.459592
MYOF	black	0.0215489	0.918566	-0.0215489	0.918566	0.306262	0.136498	-0.251928	0.224418	0.239965	0.247935	0.0843749	0.688426	-0.140377	0.50332	0.25728	0.214396	-0.313616	0.126858	-0.135851	0.517314	0.190786	0.360969	-0.0400727	0.849167	0.446448	0.0252772	0.138163	0.510141	-0.141931	0.498558
NCEH1	black	-0.4764	0.0160614	0.4764	0.0160614	-0.199416	0.339235	-0.117496	0.575925	-0.343189	0.0930454	0.0186004	0.92968	-0.157163	0.453096	-0.376894	0.0632894	-0.394939	0.0507176	-0.0901889	0.668117	0.615775	0.00104953	0.305414	0.137642	0.809149	9.7391e-07	0.768877	7.11023e-06	-0.0232473	0.912171
NDRG1	black	-0.307191	0.135252	0.307191	0.135252	-0.178995	0.391941	-0.0326875	0.876734	-0.19063	0.361369	0.350555	0.0857888	0.087224	0.678447	-0.0198399	0.925006	-0.334208	0.102505	-0.177286	0.396552	0.307173	0.135275	0.0344663	0.87008	0.571429	0.00284665	0.595935	0.00166938	-0.00983405	0.962789
NDUFC2-KCTD14	black	-0.375781	0.0641374	0.375781	0.0641374	-0.0674466	0.748716	-0.00552921	0.979073	-0.264887	0.200675	-0.252966	0.222451	-0.185558	0.37452	-0.153916	0.462599	-0.342059	0.0941983	-0.118636	0.572202	0.401098	0.0469056	0.137917	0.510903	0.677142	0.000201009	0.611908	0.00115166	-0.133047	0.526077
NEDD4	black	-0.328003	0.109444	0.328003	0.109444	-0.0776265	0.712263	-0.27129	0.189599	-0.139954	0.50462	0.118696	0.572006	-0.188874	0.365891	-0.233497	0.261297	-0.37581	0.064115	-0.0774591	0.712858	0.564556	0.00328239	0.270154	0.191532	0.814113	7.38267e-07	0.655658	0.000373677	0.182798	0.381792
NFYC	black	-0.290315	0.159191	0.290315	0.159191	0.307058	0.135429	-0.294033	0.153677	0.337497	0.0989613	0.0871869	0.678576	-0.256609	0.215634	-0.182815	0.381745	-0.368839	0.0696217	-0.0798441	0.7044	0.476963	0.0159191	0.242244	0.243337	0.588402	0.0019758	0.179401	0.390851	-0.147271	0.482368
NLRP1	black	0.498837	0.0111389	-0.498837	0.0111389	0.184315	0.377784	-0.135137	0.51954	0.399433	0.047913	0.152642	0.466354	0.212897	0.306894	0.352993	0.0834828	0.188778	0.366138	0.0900442	0.66862	-0.278018	0.178422	-0.09083	0.665891	-0.431111	0.03143	-0.519643	0.00776126	0.198868	0.340591
NMT1	black	-0.297942	0.148027	0.297942	0.148027	-0.0104966	0.960284	-0.0770585	0.714282	0.161965	0.439231	0.33546	0.101145	0.134632	0.521115	-0.361188	0.0760756	-0.469125	0.0179954	-0.192251	0.357223	0.464036	0.0194584	0.167559	0.423369	0.61747	0.00100729	0.412798	0.0402858	-0.401222	0.046831
NPEPL1	black	0.377035	0.0631828	-0.377035	0.0631828	0.177607	0.395683	0.147023	0.483113	0.432986	0.030619	0.0514211	0.80715	0.363151	0.0743786	0.308263	0.133824	0.333159	0.103654	0.0204894	0.922558	-0.587616	0.00201035	-0.339533	0.0968141	-0.69191	0.000127385	-0.601787	0.00146035	0.147361	0.482096
NR1H2	black	-0.458486	0.0211627	0.458486	0.0211627	0.295753	0.151173	-0.0994315	0.636299	0.031588	0.880851	0.186839	0.371173	-0.219436	0.291919	-0.44963	0.0241317	-0.503453	0.0103004	-0.259064	0.211123	0.443874	0.0262359	0.129787	0.536354	0.648251	0.000457694	0.407246	0.043328	-0.0743295	0.724006
NR4A2	black	-0.0415722	0.843589	0.0415722	0.843589	0.24258	0.242663	-0.250233	0.227655	0.318704	0.120484	0.371496	0.0674818	-0.0411743	0.845069	0.139793	0.505113	-0.211152	0.31097	-0.0992554	0.6369	0.141174	0.500874	-0.0159364	0.939732	0.327857	0.109611	0.086185	0.68208	0.0608371	0.772673
NR4A3	black	-0.153693	0.463256	0.153693	0.463256	0.323463	0.114737	0.194049	0.352656	0.000700057	0.99735	0.466984	0.0185995	-0.0801333	0.703376	-0.415938	0.0386416	-0.490195	0.012861	-0.387816	0.0554233	0.161292	0.441161	-0.122368	0.560086	0.404699	0.0447831	0.176933	0.397509	-0.0769341	0.714724
NRBP1	black	-0.24853	0.23094	0.24853	0.23094	0.176965	0.397422	-0.213949	0.304452	0.157251	0.452839	0.168837	0.419791	-0.0485792	0.817628	-0.327796	0.109681	-0.445048	0.0257952	-0.163376	0.435201	0.513658	0.00863092	0.214521	0.303131	0.71603	5.69928e-05	0.431183	0.0313985	-0.0947498	0.652342
NRP1	black	-0.0492529	0.815142	0.0492529	0.815142	0.0940161	0.65487	-0.375514	0.0643415	-0.0547233	0.795016	-0.032634	0.876934	-0.263218	0.203633	-0.13871	0.508451	-0.270153	0.191533	0.00421604	0.984043	0.482267	0.0146286	0.263545	0.203051	0.659574	0.000334942	0.406432	0.0437888	0.0740321	0.725069
NSF	black	-0.229452	0.269886	0.229452	0.269886	-0.199838	0.338193	-0.37659	0.0635204	-0.0667947	0.751069	-0.0479055	0.820117	-0.308686	0.133264	-0.258599	0.211972	-0.430985	0.0314851	0.07924	0.706539	0.87593	9.72535e-09	0.565725	0.0032045	0.870573	1.53872e-08	0.471905	0.017235	0.0516924	0.806152
NTS	black	-0.467721	0.0183898	0.467721	0.0183898	0.00170297	0.993554	0.0328261	0.876215	-0.451794	0.0233767	-0.192602	0.356329	-0.481278	0.0148626	-0.567553	0.00308589	-0.451604	0.0234425	-0.165637	0.428784	0.568326	0.00303688	0.262613	0.204712	0.732536	3.13299e-05	0.614491	0.00108253	-0.0730094	0.728726
NUDT16P1	black	0.318294	0.120988	-0.318294	0.120988	-0.0327547	0.876482	0.202085	0.332676	-0.109913	0.600961	-0.0290718	0.890283	0.0758051	0.718743	-0.234726	0.258724	0.250128	0.227858	0.0702287	0.738698	-0.259825	0.209736	-0.0384604	0.855172	-0.414797	0.0392326	-0.19078	0.360982	0.46485	0.0192182
NUP188	black	-0.289877	0.159851	0.289877	0.159851	0.382164	0.059393	-0.063003	0.764799	0.0148211	0.943943	-0.15308	0.465063	-0.274135	0.184815	-0.0639938	0.761205	-0.35501	0.0816113	-0.267942	0.195336	0.17431	0.404655	-0.110135	0.600223	0.65738	0.000356191	0.525772	0.00694791	0.0389644	0.853294
OAS1	black	-0.199594	0.338795	0.199594	0.338795	0.126761	0.545978	-0.25509	0.21846	0.269402	0.19282	0.21771	0.295827	0.000860204	0.996744	-0.20732	0.320034	-0.523649	0.0072212	-0.166971	0.425023	0.575489	0.00261314	0.243688	0.240451	0.772064	6.16521e-06	0.421093	0.0360574	0.0177265	0.932976
OBSL1	black	0.391877	0.0527008	-0.391877	0.0527008	0.0914575	0.663715	0.367318	0.0708702	0.000807847	0.996942	0.152701	0.46618	0.321399	0.117204	0.248196	0.231589	0.244722	0.238398	-0.12485	0.552093	-0.649942	0.000437184	-0.450246	0.023915	-0.647047	0.000472786	-0.355948	0.0807516	-0.0293631	0.889191
OR10W1	black	-0.23697	0.254066	0.23697	0.254066	0.170055	0.416397	-0.160584	0.443196	-0.110312	0.599632	-0.137398	0.51251	-0.260577	0.208372	-0.322987	0.115302	-0.305523	0.137495	-0.101969	0.62767	0.387212	0.0558375	0.190718	0.361142	0.643832	0.00051526	0.442571	0.026732	0.361726	0.0756077
OR3A1	black	0.405493	0.0443256	-0.405493	0.0443256	-0.334569	0.102111	0.150265	0.473406	-0.150213	0.473561	-0.00829462	0.968611	0.446187	0.0253733	0.260134	0.209175	0.394651	0.0509016	0.161509	0.440538	-0.404889	0.0446734	-0.134277	0.522225	-0.589615	0.00192343	-0.236072	0.255924	0.101071	0.630717
OSMR	black	-0.370587	0.0682083	0.370587	0.0682083	0.0906758	0.666427	0.00255435	0.990332	-0.0535573	0.799296	0.467272	0.0185174	0.169338	0.418393	-0.271688	0.188925	-0.457711	0.0214099	-0.345116	0.0911044	0.27813	0.17824	-0.0829995	0.693262	0.732627	3.12228e-05	0.708642	7.35264e-05	-0.278395	0.177809
OSTCP1	black	-0.268692	0.19404	0.268692	0.19404	-0.297978	0.147976	0.122687	0.559055	-0.592758	0.00179323	-0.0927899	0.659104	-0.443192	0.0264946	-0.388017	0.0552857	-0.42917	0.0322872	-0.109662	0.601799	0.500111	0.0109021	0.244915	0.238017	0.522289	0.00740087	0.436251	0.0292472	0.168959	0.419452
OXSR1	black	-0.277557	0.179172	0.277557	0.179172	-0.0152055	0.942491	-0.312215	0.128654	-0.00779678	0.970494	0.198531	0.341426	-0.289687	0.160136	-0.162524	0.437631	-0.524367	0.0071278	-0.0910706	0.665057	0.718792	5.17127e-05	0.33561	0.100982	0.86516	2.39733e-08	0.474603	0.0165226	-0.150068	0.473993
P3H1	black	-0.0231287	0.912618	0.0231287	0.912618	0.0208382	0.921244	-0.116287	0.579886	-0.140496	0.502955	-0.0507378	0.809667	0.143163	0.494798	-0.111768	0.594793	-0.118276	0.573377	-0.0479511	0.819948	0.194441	0.351665	0.0842347	0.688918	0.443816	0.0262576	0.471607	0.0173152	0.317148	0.122407
P4HB	black	-0.287619	0.163277	0.287619	0.163277	0.132164	0.528852	-0.105268	0.616519	-0.0598534	0.776257	0.08774	0.676645	-0.10865	0.605175	-0.225339	0.278801	-0.604688	0.00136534	-0.272307	0.187879	0.525804	0.00694377	0.135671	0.517874	0.864006	2.6286e-08	0.640126	0.000568284	0.0581615	0.782431
PAFAH2	black	-0.268521	0.194335	0.268521	0.194335	-0.0974252	0.643155	-0.0204666	0.922644	-0.196897	0.345496	0.0929994	0.65838	-0.0155554	0.94117	-0.52363	0.00722357	-0.394287	0.0511348	-0.139596	0.505721	0.545087	0.0048356	0.263856	0.202498	0.729524	3.50558e-05	0.634772	0.000653224	0.139842	0.504964
PAK1IP1	black	-0.463502	0.0196175	0.463502	0.0196175	-0.239186	0.249522	-0.231953	0.264554	-0.32523	0.112655	-0.31452	0.125708	-0.390123	0.0538631	-0.462864	0.0198087	-0.310574	0.130783	0.0874136	0.677784	0.79227	2.36082e-06	0.547958	0.00457367	0.833027	2.37247e-07	0.653623	0.000395302	0.0738734	0.725636
PAMR1	black	0.296222	0.150494	-0.296222	0.150494	-0.0723704	0.731014	0.242935	0.241953	-0.104827	0.618006	-0.3214	0.117202	-0.0968375	0.645169	0.157481	0.45217	0.344637	0.0915839	0.105081	0.617149	-0.441435	0.027171	-0.167044	0.424819	-0.657664	0.000353372	-0.379742	0.0611601	0.0715059	0.734112
PANK3	black	-0.143751	0.493009	0.143751	0.493009	0.000580911	0.997801	-0.0555496	0.791987	-0.347164	0.0890749	-0.138228	0.509941	-0.234261	0.259696	-0.340581	0.0957222	-0.282628	0.171033	-0.086768	0.68004	0.454787	0.0223645	0.200358	0.336911	0.698497	0.000103052	0.532229	0.00616934	0.033536	0.873559
PAPSS2	black	-0.480016	0.0151655	0.480016	0.0151655	-0.188764	0.366174	-0.147277	0.48235	-0.295854	0.151027	0.11054	0.598872	-0.112358	0.592839	-0.290479	0.158946	-0.412187	0.0406123	-0.0989986	0.637776	0.61458	0.00108021	0.279131	0.176618	0.8589	3.91217e-08	0.72995	3.45054e-05	-0.0120769	0.95431
PAX3	black	-0.348184	0.0880763	0.348184	0.0880763	0.272361	0.187788	-0.0160195	0.939418	0.0120724	0.954327	-0.0294224	0.888968	-0.371012	0.0678679	-0.360781	0.0764318	-0.549085	0.00447415	-0.249198	0.229648	0.509192	0.00933128	0.166368	0.42672	0.714033	6.11034e-05	0.352322	0.0841126	-0.0198491	0.924971
PAX7	black	0.273998	0.185043	-0.273998	0.185043	0.254863	0.218883	-0.023219	0.912278	0.285966	0.165818	-0.139038	0.507439	-0.0133309	0.949572	0.360635	0.0765599	-0.00044889	0.998301	-0.0287613	0.891448	-0.26207	0.205684	-0.159708	0.445718	-0.438668	0.0282639	-0.505409	0.00996114	-0.218157	0.294811
PAX8-AS1	black	-0.326512	0.111161	0.326512	0.111161	-0.114151	0.586911	-0.190678	0.361245	0.0318916	0.879713	-0.0158333	0.940121	0.1038	0.621473	0.0235855	0.910898	-0.108717	0.604953	0.016931	0.935977	0.343806	0.0924203	0.184707	0.376753	0.515152	0.00840656	0.49462	0.0119538	-0.0218118	0.917576
PBDC1	black	-0.158207	0.45006	0.158207	0.45006	0.125455	0.550155	0.0534582	0.799659	-0.0644787	0.759447	0.0539929	0.797696	-0.001597	0.993955	-0.468881	0.0180636	-0.464806	0.0192311	-0.278844	0.177082	0.420811	0.0361953	0.0934724	0.656746	0.75745	1.1648e-05	0.63381	0.000669601	-0.0555407	0.792019
PDCD1LG2	black	-0.227472	0.274155	0.227472	0.274155	-0.0218387	0.917475	-0.00218259	0.991739	-0.0935792	0.656378	-0.216837	0.297815	-0.0236548	0.910638	-0.52147	0.00751095	-0.239709	0.248455	-0.0471395	0.822948	0.415503	0.0388661	0.278077	0.178326	0.486598	0.0136399	0.385195	0.0572377	0.0932459	0.657528
PDE9A	black	-0.157843	0.451117	0.157843	0.451117	0.215171	0.301634	-0.0303418	0.88552	-0.0519537	0.80519	-0.0303286	0.88557	0.0238945	0.909736	0.0171936	0.934987	-0.423946	0.0346879	-0.248897	0.23023	0.275698	0.182224	-0.0221803	0.916188	0.529861	0.00644587	0.402115	0.0462982	-0.206471	0.322063
PDIA5	black	-0.501507	0.0106471	0.501507	0.0106471	-0.164927	0.430793	-0.0392852	0.852099	-0.443903	0.0262249	-0.0335961	0.873334	-0.164483	0.432051	-0.261652	0.206434	-0.436943	0.0289629	-0.173241	0.407587	0.536464	0.0056996	0.19574	0.348395	0.811361	8.61647e-07	0.781443	3.99794e-06	-0.0774978	0.71272
PDLIM5	black	-0.117562	0.575708	0.117562	0.575708	0.319739	0.119216	0.0629832	0.764871	0.0232732	0.912074	0.397519	0.049092	0.0624003	0.766988	-0.160162	0.44441	-0.425766	0.0338359	-0.389286	0.0544251	0.08288	0.693682	-0.239676	0.248524	0.568048	0.00305443	0.448058	0.0246925	-0.0751573	0.721052
PDXDC1	black	-0.45175	0.0233921	0.45175	0.0233921	-0.112043	0.593884	-0.13143	0.531164	-0.168902	0.41961	-0.122255	0.560452	-0.338416	0.0979879	-0.206182	0.322757	-0.479141	0.0153784	-0.0846791	0.687358	0.649726	0.000439763	0.305261	0.137849	0.831018	2.6939e-07	0.531906	0.00620653	0.00188174	0.992877
PDZRN4	black	0.200519	0.336514	-0.200519	0.336514	0.126527	0.546723	0.234617	0.258951	0.361985	0.0753832	0.389174	0.0545008	0.378321	0.0622153	-0.049133	0.815584	0.008199	0.968973	-0.152241	0.46754	-0.358874	0.078115	-0.269728	0.192261	-0.436817	0.0290145	-0.380242	0.0607917	-0.162838	0.436734
PFDN2	black	-0.147588	0.481415	0.147588	0.481415	-0.278003	0.178446	0.150535	0.472602	-0.476274	0.0160933	0.212974	0.306715	0.133655	0.524169	-0.450663	0.0237689	-0.246468	0.23496	-0.112769	0.591477	0.314021	0.126342	0.160494	0.443452	0.358115	0.0787928	0.456557	0.0217827	0.0451095	0.830462
PGAM1	black	-0.343438	0.0927926	0.343438	0.0927926	-0.0759575	0.7182	-0.0376555	0.858172	-0.284853	0.167544	0.0812163	0.699548	-0.125766	0.549159	-0.403587	0.0454301	-0.594733	0.00171537	-0.226632	0.275978	0.655586	0.000374426	0.265479	0.199632	0.882476	5.39126e-09	0.74797	1.71994e-05	0.0455599	0.828794
PGAM4	black	-0.376915	0.0632734	0.376915	0.0632734	-0.0218484	0.917438	0.0424971	0.840153	-0.325018	0.112902	0.101148	0.630458	-0.163051	0.436127	-0.41353	0.0398973	-0.65117	0.0004228	-0.302838	0.141161	0.600703	0.00149728	0.181161	0.386143	0.868011	1.90257e-08	0.748852	1.65988e-05	-0.0415495	0.843674
PGK1	black	-0.471659	0.0173012	0.471659	0.0173012	-0.0738922	0.725568	-0.0760767	0.717775	-0.139933	0.504685	0.351689	0.08471	0.00394946	0.985051	-0.42591	0.0337693	-0.455276	0.0222027	-0.217687	0.295879	0.517682	0.00803778	0.174145	0.405106	0.748428	1.68846e-05	0.713557	6.21188e-05	-0.210279	0.313021
PGM1	black	-0.525291	0.00700904	0.525291	0.00700904	0.0124533	0.952888	0.0757451	0.718956	-0.428948	0.0323864	-0.115415	0.582749	-0.388025	0.0552801	-0.366434	0.0716035	-0.575306	0.00262333	-0.268977	0.19355	0.501808	0.0105929	0.148175	0.479653	0.696675	0.000109333	0.588508	0.00197116	-0.146571	0.484475
PGM2	black	-0.39744	0.0491413	0.39744	0.0491413	-0.32477	0.113194	-0.305004	0.138198	-0.276262	0.181293	0.119515	0.569337	-0.277479	0.1793	-0.2261	0.277137	-0.417891	0.0376457	0.0329946	0.875584	0.811911	8.35602e-07	0.475116	0.0163898	0.877507	8.46319e-09	0.645337	0.000494981	-0.158876	0.448122
PGM3	black	-0.466877	0.0186302	0.466877	0.0186302	-0.228674	0.271557	-0.255808	0.217121	-0.338795	0.0975876	-0.0820703	0.696535	-0.255679	0.217362	-0.283104	0.170283	-0.334747	0.101917	0.0214473	0.918949	0.710956	6.79462e-05	0.407822	0.0430044	0.912349	2.15019e-10	0.749974	1.58615e-05	-0.154154	0.461897
PHACTR4	black	-0.0906718	0.66644	0.0906718	0.66644	0.457683	0.0214191	-0.141561	0.499687	0.212	0.308984	-0.064982	0.757624	-0.223789	0.282209	-0.235243	0.257645	-0.381207	0.0600863	-0.203631	0.328911	0.269896	0.191974	0.0164313	0.937864	0.544283	0.00491116	0.183534	0.379846	-0.0336256	0.873224
PHF23	black	-0.234821	0.258526	0.234821	0.258526	-0.103906	0.621112	0.0937905	0.655648	-0.179116	0.391617	0.103798	0.621478	0.0023067	0.991269	-0.4104	0.0415784	-0.558702	0.00369695	-0.249691	0.228698	0.508788	0.00939697	0.192336	0.357005	0.642485	0.000534016	0.505603	0.00992787	0.149418	0.475933
PI4K2A	black	-0.312517	0.128266	0.312517	0.128266	0.345454	0.0907671	0.240079	0.247704	-0.176009	0.400018	-0.0728181	0.72941	-0.243036	0.241752	-0.552879	0.00415249	-0.350593	0.0857521	-0.334064	0.102662	0.164956	0.43071	-0.0995458	0.635909	0.54397	0.00494091	0.472968	0.0169514	-0.123026	0.557962
PKNOX1	black	-0.339981	0.0963459	0.339981	0.0963459	0.150666	0.472213	-0.0314952	0.881198	0.118877	0.571415	0.220842	0.288759	0.140198	0.503868	-0.101083	0.630679	-0.206186	0.322747	-0.190354	0.362076	0.0843324	0.688575	-0.0914048	0.663898	0.434465	0.0299914	0.38074	0.0604273	0.277274	0.179635
PLA2G6	black	0.304107	0.139421	-0.304107	0.139421	-0.1956	0.348746	0.035512	0.866173	0.00665006	0.974832	0.0166004	0.937225	0.218295	0.294498	0.311074	0.130132	0.428695	0.0324999	0.174266	0.404774	-0.457654	0.0214282	-0.156987	0.453606	-0.710964	6.79274e-05	-0.396785	0.0495504	0.0400204	0.849361
PLCB2	black	0.495205	0.0118379	-0.495205	0.0118379	0.0715784	0.733852	-0.134494	0.521547	0.375696	0.0642025	0.0910182	0.665238	0.394903	0.0507403	0.217784	0.295658	0.598935	0.00155925	0.281762	0.172404	-0.480543	0.0150383	-0.0871843	0.678585	-0.729122	3.55814e-05	-0.615086	0.00106713	-0.0241948	0.908606
PLEK2	black	-0.366756	0.071336	0.366756	0.071336	0.0440363	0.83444	-0.12583	0.548954	0.0726704	0.729939	-0.000997445	0.996225	-0.244706	0.23843	-0.098026	0.641099	-0.479563	0.0152754	-0.157369	0.452496	0.481571	0.014793	0.179111	0.391629	0.690468	0.000133341	0.424141	0.0345956	0.0126251	0.952238
PLPP6	black	-0.43435	0.0300398	0.43435	0.0300398	0.10648	0.612444	-0.156109	0.456169	-0.0376114	0.858337	-0.0844695	0.688093	-0.381203	0.0600889	-0.197836	0.343155	-0.592383	0.00180837	-0.154491	0.460907	0.677651	0.000197955	0.298708	0.146938	0.836403	1.909e-07	0.420616	0.0362908	-0.0959593	0.648183
PMCH	black	-0.191001	0.360415	0.191001	0.360415	-0.109832	0.60123	-0.131357	0.531392	-0.36872	0.0697188	-0.334353	0.102346	-0.195245	0.349639	-0.231943	0.264575	-0.123089	0.557759	0.044576	0.832439	0.408547	0.0425994	0.249346	0.229362	0.557422	0.00379324	0.592403	0.00180754	0.22268	0.284661
PMFBP1	black	0.157367	0.452502	-0.157367	0.452502	-0.0632111	0.764044	0.0505315	0.810427	0.303555	0.140176	-0.110892	0.597702	0.138848	0.508025	0.502638	0.0104445	0.409806	0.0419035	0.197705	0.34348	-0.470817	0.0175296	-0.173024	0.408184	-0.695329	0.000114192	-0.599881	0.00152583	-0.114995	0.584133
POC1B-GALNT4	black	-0.616593	0.00102894	0.616593	0.00102894	-0.0383619	0.855539	0.0523524	0.803724	-0.457992	0.0213203	0.026806	0.89879	-0.351938	0.0844745	-0.491393	0.0126101	-0.571487	0.00284321	-0.278444	0.17773	0.563236	0.00337226	0.160879	0.442345	0.871099	1.47226e-08	0.772133	6.1461e-06	-0.0242247	0.908493
POGK	black	-0.34453	0.0916914	0.34453	0.0916914	0.058453	0.781366	-0.333228	0.103577	0.0493478	0.814792	-0.318549	0.120674	-0.387813	0.0554249	-0.080448	0.702263	-0.14225	0.497581	0.115383	0.582856	0.491453	0.0125975	0.338083	0.0983388	0.592468	0.0018049	0.328038	0.109403	0.0837484	0.690627
POLR3D	black	-0.238789	0.250331	0.238789	0.250331	-0.258619	0.211935	-0.0416519	0.843293	-0.430483	0.0317051	0.158401	0.449499	-0.0364726	0.862586	-0.184816	0.376468	-0.0984615	0.63961	-0.0416043	0.84347	0.232201	0.26403	0.117942	0.574466	0.382579	0.0590945	0.575476	0.00261391	0.219817	0.29106
PON3	black	-0.345986	0.0902375	0.345986	0.0902375	-0.0662037	0.753205	0.090689	0.666381	-0.489717	0.0129623	-0.155989	0.456518	-0.489706	0.0129647	-0.509702	0.00924908	-0.538922	0.00544109	-0.191423	0.359336	0.562773	0.00340422	0.250411	0.227314	0.648317	0.00045687	0.457521	0.0214712	0.145873	0.486579
POTEA	black	-0.255711	0.217301	0.255711	0.217301	0.221595	0.287076	0.0202032	0.923637	-0.173449	0.407017	-0.289061	0.161083	-0.262575	0.204779	-0.250593	0.226965	-0.219876	0.290928	-0.145328	0.488226	0.146056	0.486028	0.0072085	0.97272	0.333701	0.103059	0.208608	0.316969	0.336544	0.0999776
PPM1D	black	0.151423	0.469964	-0.151423	0.469964	-0.0269629	0.8982	0.0145059	0.945133	-0.0362831	0.863293	0.228673	0.271559	0.0657962	0.754678	-0.284354	0.168322	-0.389007	0.0546134	-0.157562	0.451934	0.372732	0.0665032	0.153711	0.463202	0.428092	0.0327714	0.208919	0.316231	0.217077	0.297267
PPP1CA	black	-0.404918	0.0446564	0.404918	0.0446564	-0.0562574	0.789394	-0.27547	0.1826	-0.202485	0.331699	-0.235337	0.257449	-0.24477	0.238304	-0.289216	0.160849	-0.362777	0.0746994	3.73375e-05	0.999859	0.663689	0.00029806	0.398084	0.0487415	0.810354	9.11222e-07	0.632382	0.000694555	0.0379188	0.85719
PPP2R5D	black	-0.0226613	0.914377	0.0226613	0.914377	0.190086	0.362765	-0.340681	0.0956185	0.375289	0.0645141	-0.103277	0.623239	-0.0956595	0.649213	0.2124	0.308052	-0.153529	0.463739	0.0657914	0.754695	0.311967	0.128975	0.185299	0.375198	0.452176	0.0232457	0.0570936	0.786334	-0.106823	0.611292
PPP4C	black	-0.431546	0.0312403	0.431546	0.0312403	0.140882	0.501768	-0.188084	0.367936	-0.0242962	0.908225	0.147597	0.481387	-0.364599	0.073145	-0.414084	0.0396059	-0.517037	0.00813039	-0.176992	0.397349	0.606039	0.00132296	0.274923	0.183505	0.797645	1.79677e-06	0.50896	0.00936891	0.206536	0.321908
PPP6C	black	-0.255505	0.217685	0.255505	0.217685	0.508082	0.00951257	0.0628244	0.765448	0.25829	0.212538	0.0218034	0.917607	-0.184926	0.376178	-0.430066	0.0318892	-0.47887	0.0154448	-0.339605	0.0967382	0.255755	0.21722	-0.0385988	0.854656	0.586408	0.00206451	0.284779	0.167659	-0.000444856	0.998316
PPTC7	black	-0.405225	0.0444798	0.405225	0.0444798	0.0636699	0.762379	-0.188147	0.367773	-0.155395	0.458257	-0.0711493	0.735392	-0.496218	0.0116395	-0.206915	0.321002	-0.598149	0.00158749	-0.168508	0.420711	0.666558	0.000274491	0.27415	0.18479	0.814633	7.16831e-07	0.509639	0.00925922	0.108659	0.605146
PRDM8	black	-0.0312908	0.881964	0.0312908	0.881964	-0.0577358	0.783986	0.115039	0.583986	-0.0649944	0.757579	0.0588145	0.780046	0.172602	0.409346	0.195698	0.348498	0.444743	0.0259089	0.130928	0.532746	-0.496119	0.0116586	-0.212312	0.308255	-0.646456	0.000480358	-0.333745	0.10301	-0.390722	0.0534637
PREB	black	-0.46356	0.0195999	0.46356	0.0195999	-0.0583069	0.7819	-0.00769415	0.970882	-0.362974	0.0745302	-0.0276753	0.895525	-0.153154	0.464844	-0.319974	0.11893	-0.496772	0.011532	-0.222177	0.285781	0.546069	0.00474461	0.183816	0.379101	0.851689	6.68718e-08	0.811585	8.50954e-07	-0.014485	0.945212
PRELID1	black	-0.38635	0.0564326	0.38635	0.0564326	0.069314	0.741987	-0.0858466	0.683264	-0.0490625	0.815844	-0.0574504	0.785029	-0.046269	0.826169	-0.456239	0.0218865	-0.414631	0.0393191	-0.134815	0.520543	0.543623	0.00497397	0.271104	0.189915	0.723295	4.4023e-05	0.54707	0.00465332	-0.111837	0.594567
PREP	black	-0.271276	0.189622	0.271276	0.189622	0.0491804	0.815409	-0.196844	0.345627	-0.0482489	0.818848	0.211103	0.311083	-0.259722	0.209923	-0.328737	0.108605	-0.579012	0.00242399	-0.175787	0.400621	0.666396	0.000275778	0.279545	0.17595	0.872039	1.35996e-08	0.487115	0.0135255	0.0702606	0.738583
PROSER1	black	-0.0255035	0.903685	0.0255035	0.903685	0.386407	0.0563926	-0.261228	0.207197	0.358659	0.0783064	-0.206264	0.322561	-0.325419	0.112433	0.0940174	0.654866	-0.309279	0.132481	-0.055165	0.793396	0.328628	0.10873	0.153575	0.463602	0.41177	0.0408359	-0.0157634	0.940385	-0.0418521	0.842549
PRPF31	black	0.0806963	0.701385	-0.0806963	0.701385	0.101552	0.629083	-0.152754	0.466024	0.294869	0.152457	0.0779123	0.711248	0.10618	0.613452	0.432886	0.0306619	0.246829	0.234253	0.134443	0.521706	-0.286203	0.165452	-0.13832	0.509656	-0.384463	0.0577526	-0.487226	0.0135011	-0.56509	0.00324661
PRRC1	black	-0.272208	0.188046	0.272208	0.188046	-0.197412	0.344211	-0.441599	0.0271071	-0.253696	0.221074	-0.33894	0.0974358	-0.515148	0.00840706	-0.107639	0.608557	-0.204465	0.32689	0.212249	0.308403	0.774026	5.64071e-06	0.555044	0.00397784	0.821292	4.87337e-07	0.5207	0.0076156	0.13645	0.515451
PSMB2	black	-0.149291	0.476312	0.149291	0.476312	0.394653	0.0509004	-0.351537	0.0848543	0.604466	0.00137244	0.208646	0.316879	0.0458274	0.827803	0.010117	0.961719	-0.291333	0.157668	-0.090943	0.665499	0.315776	0.124122	0.109643	0.60186	0.535028	0.00585542	0.107671	0.60845	0.0176817	0.933145
PSTPIP2	black	-0.14801	0.480148	0.14801	0.480148	0.171444	0.412542	-0.217364	0.296614	0.148782	0.477833	0.409456	0.042096	-0.0439382	0.834804	-0.212644	0.307483	-0.450621	0.0237837	-0.178202	0.394077	0.453481	0.0228017	0.14592	0.486438	0.696807	0.000108868	0.382612	0.0590704	-0.00375809	0.985776
PTAFR	black	-0.0896586	0.66996	0.0896586	0.66996	0.380548	0.0605673	0.0191463	0.927621	0.183972	0.37869	0.362097	0.0752859	0.176507	0.398665	-0.188944	0.365709	-0.388313	0.0550844	-0.380506	0.0605986	0.0638004	0.761906	-0.207532	0.319529	0.537176	0.00562371	0.442325	0.0268267	0.147924	0.480406
PTGFRN	black	-0.0639807	0.761252	0.0639807	0.761252	0.103737	0.621684	-0.150416	0.472959	-0.141546	0.499734	-0.195327	0.349432	-0.317102	0.122465	-0.132247	0.528589	-0.442734	0.0266697	-0.114691	0.585131	0.498061	0.0112852	0.232499	0.2634	0.665025	0.000286875	0.441124	0.0272919	0.0328479	0.876134
PTP4A1	black	-0.460124	0.0206475	0.460124	0.0206475	-0.0449279	0.831135	-0.252356	0.223605	-0.22507	0.27939	-0.0254091	0.904039	-0.440177	0.0276634	-0.186381	0.372368	-0.422664	0.0352979	-0.0564233	0.788787	0.662526	0.000308108	0.328188	0.109231	0.866989	2.06828e-08	0.629327	0.000750686	0.0397492	0.850371
PTPN11	black	-0.405522	0.0443088	0.405522	0.0443088	0.0826756	0.694402	-0.200822	0.33577	-0.0144718	0.945262	-0.0542257	0.796841	-0.327432	0.110099	-0.222584	0.284875	-0.476199	0.0161124	-0.102284	0.626601	0.588521	0.00197059	0.256437	0.215952	0.759812	1.05414e-05	0.368168	0.0701711	-0.141603	0.49956
PTPRF	black	0.594522	0.00172351	-0.594522	0.00172351	0.206766	0.321357	0.0784763	0.709246	0.145285	0.488356	-0.254892	0.21883	0.0367144	0.861683	0.498697	0.0111652	0.455049	0.0222775	0.127057	0.545032	-0.623069	0.000877997	-0.309	0.132848	-0.717774	5.3607e-05	-0.571658	0.00283305	0.114923	0.584368
PTPRH	black	-0.355254	0.0813873	0.355254	0.0813873	0.176935	0.397504	-0.109208	0.603311	0.0948907	0.651857	0.452571	0.0231104	0.065393	0.756137	-0.130707	0.533444	-0.579203	0.00241405	-0.330009	0.107164	0.411787	0.040827	0.00770483	0.970842	0.78441	3.4709e-06	0.56789	0.0030644	-0.103187	0.623544
RAB22A	black	-0.543309	0.00500411	0.543309	0.00500411	0.238101	0.251739	-0.0243399	0.90806	-0.0488111	0.816772	0.0984025	0.639812	-0.385853	0.056778	-0.523861	0.0071934	-0.537527	0.00558661	-0.269216	0.193139	0.496097	0.011663	0.153736	0.463127	0.737881	2.55723e-05	0.453918	0.0226546	-0.0149016	0.943639
RAB27B	black	-0.374733	0.0649427	0.374733	0.0649427	0.460132	0.0206451	0.100558	0.632463	-0.0989622	0.6379	0.185305	0.375184	-0.277342	0.179524	-0.534931	0.00586612	-0.633185	0.00068043	-0.472635	0.0170397	0.329055	0.108244	-0.0835177	0.691438	0.816147	6.57499e-07	0.631994	0.000701489	0.0899851	0.668825
RAB38	black	-0.286825	0.164494	0.286825	0.164494	0.0408615	0.846232	-0.0151434	0.942726	-0.257489	0.21401	-0.102526	0.625782	-0.499034	0.011102	-0.494866	0.0119049	-0.54569	0.00477955	-0.192728	0.356008	0.633035	0.000683045	0.270047	0.191715	0.784607	3.43812e-06	0.495255	0.0118281	0.0206968	0.921777
RAB6A	black	-0.574397	0.00267433	0.574397	0.00267433	0.0693585	0.741827	0.0848493	0.68676	-0.287719	0.163124	-0.0607591	0.772957	-0.241919	0.24399	-0.498737	0.0111578	-0.421897	0.0356671	-0.235941	0.256196	0.452132	0.0232608	0.122	0.561276	0.794503	2.10976e-06	0.686436	0.000151309	0.0527789	0.802155
RAB6B	black	0.204007	0.328	-0.204007	0.328	0.00157108	0.994053	0.254658	0.219267	-0.130386	0.534459	-0.177221	0.396729	0.0422603	0.841033	-0.137146	0.51329	0.468922	0.0180521	0.124945	0.55179	-0.481135	0.0148966	-0.147683	0.481129	-0.678817	0.000191116	-0.330271	0.106869	0.0834111	0.691813
RAB8A	black	-0.565861	0.00319554	0.565861	0.00319554	-0.0128654	0.95133	-0.157839	0.451129	-0.062575	0.766354	0.110657	0.598484	-0.107867	0.607795	-0.428418	0.0326243	-0.449112	0.0243154	-0.119395	0.569729	0.640862	0.000557393	0.311746	0.12926	0.824894	3.92924e-07	0.585068	0.00212605	-0.391697	0.052819
RAET1E-AS1	black	-0.165712	0.428572	0.165712	0.428572	0.072607	0.730166	0.201205	0.334831	-0.0774325	0.712952	-0.252396	0.223529	-0.171831	0.411472	-0.0844943	0.688006	0.321147	0.117507	0.0819362	0.697008	-0.354522	0.0820614	-0.113908	0.587714	-0.47904	0.015403	-0.271008	0.190077	0.182811	0.381758
RAP2A	black	-0.383592	0.0583696	0.383592	0.0583696	-0.123686	0.555834	0.0494999	0.81423	-0.304797	0.13848	0.235015	0.258121	-0.068096	0.746374	-0.550269	0.00437155	-0.46444	0.0193387	-0.193906	0.353018	0.511655	0.00893938	0.197594	0.343757	0.706125	8.00532e-05	0.540964	0.00523382	-0.0626683	0.766014
RBFA	black	-0.328784	0.108552	0.328784	0.108552	0.190424	0.361897	0.00171736	0.9935	0.11733	0.576469	-0.125075	0.551373	-0.117592	0.575611	-0.305903	0.136981	-0.458578	0.0211335	-0.201887	0.33316	0.423023	0.0351265	0.139191	0.506969	0.592842	0.00178986	0.323665	0.114497	0.117229	0.576798
RERE	black	0.342468	0.0937797	-0.342468	0.0937797	0.330124	0.107033	-0.0527136	0.802396	0.450218	0.0239246	-0.0722752	0.731354	-0.0750086	0.721582	0.533396	0.00603685	0.282723	0.170883	0.0894061	0.670839	-0.49908	0.0110935	-0.257363	0.214242	-0.685593	0.000155319	-0.798089	1.75606e-06	-0.0532923	0.800269
RETSAT	black	-0.145622	0.487337	0.145622	0.487337	0.189386	0.364569	-0.198122	0.342442	0.158541	0.449093	0.0768884	0.714886	-0.323463	0.114736	-0.232846	0.262668	-0.586988	0.00203834	-0.188352	0.367241	0.601686	0.00146376	0.247081	0.23376	0.751126	1.51349e-05	0.354465	0.0821136	0.116043	0.580685
RGS10	black	-0.426119	0.0336726	0.426119	0.0336726	-0.0254716	0.903804	0.0267389	0.899042	-0.0857141	0.683728	0.480269	0.0151044	0.31357	0.126916	-0.325478	0.112364	-0.28958	0.160298	-0.218879	0.293175	0.233642	0.260994	-0.0169351	0.935962	0.472873	0.0169767	0.476776	0.0159661	-0.467443	0.0184687
RIPK2	black	-0.413301	0.0400187	0.413301	0.0400187	0.120285	0.566833	-0.348144	0.0881148	0.16396	0.433538	0.119289	0.570072	-0.184185	0.378128	-0.11006	0.600473	-0.437799	0.0286143	-0.0700779	0.73924	0.632307	0.000695895	0.306252	0.136511	0.829465	2.96877e-07	0.439077	0.0281002	-0.100276	0.633423
RNF144B	black	-0.486532	0.0136544	0.486532	0.0136544	-0.112065	0.593811	-0.165429	0.429372	-0.404975	0.0446235	0.0267452	0.899018	-0.495272	0.0118246	-0.33755	0.0989049	-0.397508	0.0490992	-0.0807064	0.70135	0.606948	0.00129506	0.306621	0.136015	0.774309	5.56849e-06	0.621916	0.000903369	0.0830371	0.693129
RPRD1B	black	0.363176	0.0743566	-0.363176	0.0743566	0.224645	0.280322	-0.0384119	0.855352	0.457896	0.0213508	-0.0459677	0.827284	0.279574	0.175903	0.260903	0.207783	0.357029	0.0797696	0.11855	0.572483	-0.383716	0.0582816	-0.15028	0.473364	-0.419054	0.0370628	-0.341771	0.0944938	-0.132744	0.52703
RPS28	black	-0.321828	0.116688	0.321828	0.116688	0.226102	0.277132	0.0648056	0.758263	-0.0900332	0.668658	-0.237085	0.253829	-0.362154	0.075237	-0.21715	0.297101	-0.267302	0.196447	-0.182085	0.383682	0.210976	0.311381	0.0123248	0.953373	0.459262	0.0209173	0.385277	0.0571804	0.307672	0.13461
RRAGD	black	-0.646315	0.000482179	0.646315	0.000482179	0.118481	0.572706	0.0127975	0.951587	-0.277668	0.178992	-0.133476	0.524733	-0.498168	0.011265	-0.359385	0.0776608	-0.470854	0.0175194	-0.195374	0.349313	0.478431	0.0155529	0.148535	0.478573	0.651056	0.000424123	0.394563	0.050958	-0.169402	0.418214
RTCB	black	-0.423502	0.0348982	0.423502	0.0348982	-0.0717371	0.733283	-0.120649	0.565653	-0.234369	0.25947	-0.0160383	0.939347	-0.327551	0.109962	-0.348799	0.0874787	-0.535973	0.00575257	-0.146864	0.483591	0.707105	7.74547e-05	0.328903	0.108417	0.859452	3.75061e-08	0.659806	0.000332763	-0.0420021	0.841992
RYR3	black	0.0388283	0.853801	-0.0388283	0.853801	0.0738821	0.725605	0.200907	0.335562	-0.301538	0.142962	-0.38371	0.0582861	-0.318158	0.121157	-0.0587908	0.780133	0.378378	0.0621727	0.112015	0.593975	-0.402468	0.0460888	-0.131487	0.530985	-0.4927	0.0123408	-0.234493	0.25921	0.207951	0.31853
SAE1	black	-0.426214	0.0336287	0.426214	0.0336287	-0.0273714	0.896666	-0.179262	0.391225	-0.16466	0.43155	0.0822991	0.695728	-0.194152	0.352395	-0.317624	0.121816	-0.562565	0.00341872	-0.164616	0.431675	0.688162	0.000143371	0.317191	0.122354	0.796067	1.94837e-06	0.522378	0.00738902	-0.0941685	0.654345
SAP130	black	-0.0109967	0.958393	0.0109967	0.958393	0.185542	0.374563	-0.355526	0.0811378	0.0614905	0.770296	-0.40937	0.0421433	-0.340639	0.0956621	0.238313	0.251304	-0.144336	0.491232	0.076672	0.715656	0.300285	0.144713	0.177111	0.397027	0.456488	0.0218051	0.153624	0.463458	0.123479	0.556504
SCAMP3	black	-0.2209	0.288629	0.2209	0.288629	0.183497	0.379943	-0.109222	0.603265	0.0949544	0.651638	-0.0666762	0.751497	-0.291062	0.158073	-0.354617	0.081974	-0.583488	0.00220058	-0.192003	0.357856	0.598058	0.00159078	0.266075	0.198587	0.734542	2.90471e-05	0.337817	0.0986209	0.170036	0.41645
SCARNA13	black	0.389122	0.054536	-0.389122	0.054536	0.149965	0.4743	0.0414102	0.844192	0.193361	0.354399	0.177941	0.394782	0.235598	0.256908	0.231952	0.264556	0.330592	0.106507	0.0345402	0.869804	-0.549963	0.00439791	-0.308601	0.133376	-0.676748	0.000203399	-0.506079	0.00984704	0.138058	0.510467
SCD	black	0.103075	0.623921	-0.103075	0.623921	0.084786	0.686983	-0.0533961	0.799888	-0.0113968	0.956881	0.220711	0.289052	0.237894	0.252165	-0.198627	0.341188	-0.376675	0.0634555	-0.196951	0.34536	0.307558	0.134762	0.0528264	0.801981	0.590098	0.00190291	0.38789	0.0553727	0.140242	0.503735
SCEL	black	-0.407287	0.0433051	0.407287	0.0433051	-0.131173	0.531973	-0.3065	0.136178	-0.190795	0.360944	0.0718018	0.733051	-0.338486	0.0979135	-0.233731	0.260806	-0.496016	0.0116788	-0.0362593	0.863382	0.774485	5.52374e-06	0.405815	0.0441411	0.870065	1.6054e-08	0.529898	0.00644156	-0.0734209	0.727253
SCGB3A1	black	0.0992107	0.637052	-0.0992107	0.637052	0.20129	0.33462	0.163178	0.435764	0.0249494	0.905768	-0.4298	0.0320069	-0.425097	0.0341471	-0.022221	0.916035	0.0795517	0.705434	0.041598	0.843493	-0.168858	0.419733	-0.0221653	0.916245	-0.388827	0.0547352	-0.43064	0.0316364	0.174203	0.404947
SCLY	black	0.283201	0.17013	-0.283201	0.17013	0.201191	0.334864	-0.104452	0.619271	0.233448	0.261401	-0.333429	0.103357	-0.233398	0.261506	0.317509	0.12196	0.431653	0.0311939	0.227037	0.275098	-0.362901	0.0745925	-0.0783277	0.709773	-0.526379	0.00687131	-0.540043	0.00532649	0.149672	0.475175
SCPEP1	black	0.425647	0.0338909	-0.425647	0.0338909	-0.0741034	0.724814	0.0607009	0.773169	0.25937	0.210564	-0.145739	0.486984	0.317989	0.121365	0.105674	0.615152	0.482293	0.0146225	0.273248	0.186298	-0.358271	0.0786528	0.00941708	0.964366	-0.72608	3.97899e-05	-0.609127	0.00123026	-0.0640771	0.760902
SDCBP2	black	-0.32918	0.108102	0.32918	0.108102	0.190519	0.361652	-0.0941537	0.654396	-0.0681754	0.746088	0.116365	0.57963	-0.360815	0.0764021	-0.340797	0.0954988	-0.626639	0.000803257	-0.267218	0.196592	0.615119	0.00106628	0.196186	0.347276	0.877922	8.15639e-09	0.540507	0.00527964	-0.0170812	0.935411
SDF2L1	black	-0.280652	0.174174	0.280652	0.174174	-0.00141031	0.994662	-0.0670693	0.750078	-0.150704	0.4721	-0.0864022	0.681319	-0.188391	0.36714	-0.312368	0.128457	-0.390033	0.0539235	-0.135855	0.517301	0.485949	0.0137845	0.230717	0.267181	0.702384	9.06955e-05	0.602583	0.00143373	0.489421	0.0130256
SDR16C5	black	-0.420365	0.0364141	0.420365	0.0364141	-0.0898214	0.669394	-0.108763	0.604799	-0.258004	0.213062	0.261731	0.206292	-0.140957	0.501537	-0.495781	0.0117247	-0.514292	0.008535	-0.179652	0.390178	0.636888	0.000618421	0.270974	0.190135	0.854507	5.44175e-08	0.650994	0.000424843	-0.106625	0.611958
SEC11C	black	-0.46134	0.0202719	0.46134	0.0202719	-0.142751	0.496055	-0.110051	0.600502	-0.423688	0.0348098	-0.0470493	0.823282	-0.288926	0.161288	-0.423683	0.0348125	-0.433576	0.0303675	-0.106634	0.611927	0.655129	0.000379193	0.318981	0.120143	0.908819	3.3263e-10	0.814956	7.03773e-07	0.0766002	0.715912
SEC13	black	-0.382549	0.0591158	0.382549	0.0591158	0.165963	0.427864	0.00524159	0.980162	-0.113138	0.590257	0.0566477	0.787965	-0.295113	0.152102	-0.413815	0.0397473	-0.686267	0.000152102	-0.322638	0.115718	0.597831	0.00159901	0.16686	0.425334	0.885178	4.18283e-09	0.591487	0.00184496	0.173198	0.407705
SEC23IP	black	-0.488287	0.0132694	0.488287	0.0132694	-0.198235	0.342161	-0.0751322	0.721142	-0.32801	0.109436	-0.025543	0.903536	-0.143733	0.493064	-0.238876	0.250154	-0.32333	0.114895	-0.0898375	0.669338	0.496427	0.0115988	0.196813	0.345705	0.791427	2.46243e-06	0.743242	2.07592e-05	-0.179555	0.390439
SEC24A	black	-0.364727	0.073036	0.364727	0.073036	0.197796	0.343253	-0.00183879	0.99304	-0.0502325	0.811529	0.206874	0.321098	-0.151052	0.471066	-0.349707	0.0866011	-0.666137	0.000277847	-0.360876	0.0763484	0.500724	0.0107895	0.046258	0.826209	0.88066	6.37153e-09	0.56753	0.00308738	-0.175093	0.402515
SEC24D	black	-0.499323	0.011048	0.499323	0.011048	0.161044	0.441872	-0.073742	0.726105	-0.0990339	0.637655	-0.057065	0.786439	-0.287037	0.164169	-0.225337	0.278806	-0.584037	0.00217443	-0.262294	0.205282	0.525505	0.00698181	0.122556	0.559479	0.896781	1.30305e-09	0.608826	0.00123906	-0.0102095	0.961369
SEC31A	black	-0.262399	0.205095	0.262399	0.205095	-0.16768	0.423032	-0.493075	0.0122643	-0.138501	0.509095	-0.300424	0.144518	-0.458907	0.0210294	0.0387372	0.85414	-0.201292	0.334616	0.211376	0.310445	0.741079	2.25953e-05	0.508395	0.00946119	0.815063	6.99491e-07	0.467664	0.018406	-0.0127114	0.951913
SEC61A1	black	-0.363601	0.0739935	0.363601	0.0739935	0.228634	0.271643	-0.00882746	0.966596	-0.199222	0.339713	-0.0395628	0.851065	-0.357564	0.0792874	-0.317575	0.121877	-0.610178	0.00120002	-0.317182	0.122365	0.503637	0.0102679	0.0932975	0.65735	0.902193	7.20851e-10	0.661448	0.000317678	0.208891	0.316299
SELK	black	-0.402433	0.0461096	0.402433	0.0461096	-0.289637	0.160213	-0.17956	0.390425	-0.313837	0.126575	-0.102353	0.626368	-0.350699	0.0856505	-0.452993	0.0229671	-0.464767	0.0192424	0.0105066	0.960246	0.848215	8.5721e-08	0.541702	0.00516063	0.837138	1.81963e-07	0.603527	0.00140271	0.0785975	0.708816
SEMA6A	black	-0.294092	0.153591	0.294092	0.153591	0.053273	0.80034	-0.0952217	0.650718	-0.21631	0.299019	-0.0289466	0.890753	-0.344875	0.091345	-0.152387	0.467111	-0.404935	0.0446467	-0.165507	0.429151	0.423987	0.0346685	0.15258	0.466538	0.657496	0.000355038	0.510587	0.00910768	0.0826884	0.694357
2024-09-11	black	-0.0923017	0.660792	0.0923017	0.660792	0.189054	0.365425	-0.151996	0.468265	0.111132	0.596905	0.0871463	0.678718	0.0416963	0.843128	-0.208109	0.318155	-0.163169	0.435792	-0.0812676	0.699367	0.273513	0.185854	0.105001	0.617419	0.527761	0.00669974	0.378959	0.0617399	0.0885851	0.673697
SERHL2	black	-0.352695	0.083762	0.352695	0.083762	-0.149648	0.475246	-0.171751	0.411693	-0.100186	0.633727	-0.13816	0.510151	-0.151127	0.470842	-0.0263021	0.900683	-0.31107	0.130137	-0.00640139	0.975773	0.515372	0.00837387	0.263159	0.203738	0.681855	0.000174261	0.555262	0.00396067	0.0152484	0.942329
SERPINB1	black	-0.126001	0.548406	0.126001	0.548406	-0.17517	0.402303	-0.224	0.281744	0.216189	0.299296	0.480405	0.0150715	0.331069	0.105972	0.148744	0.477947	-0.115641	0.582006	-0.00467412	0.982309	0.245446	0.236968	0.0800704	0.703598	0.371474	0.0674997	0.307959	0.134227	-0.403645	0.0453964
SERPINB3	black	-0.438348	0.0283926	0.438348	0.0283926	-0.199099	0.340019	-0.108215	0.60663	-0.330794	0.106281	-0.202406	0.331892	-0.456348	0.0218508	-0.239622	0.248632	-0.208346	0.31759	0.0125254	0.952615	0.457487	0.0214819	0.245017	0.237816	0.581243	0.00231031	0.550773	0.00432856	-0.0132017	0.95006
SERPINB4	black	-0.428027	0.0328009	0.428027	0.0328009	-0.0347113	0.869164	0.0538553	0.798201	-0.335888	0.100682	0.173533	0.406786	-0.00405289	0.98466	-0.543254	0.00500933	-0.391989	0.0526267	-0.25405	0.220408	0.400239	0.0474233	0.0969506	0.644781	0.748192	1.70464e-05	0.798799	1.6927e-06	-0.0976946	0.642233
SERPINB8	black	-0.484427	0.0141283	0.484427	0.0141283	0.17563	0.401049	-0.224198	0.281307	-0.0152311	0.942394	0.0733587	0.727476	-0.331977	0.10496	-0.205567	0.324233	-0.499526	0.0110103	-0.179687	0.390084	0.565253	0.00323574	0.1922	0.357353	0.823561	4.2576e-07	0.513897	0.00859465	-0.0695424	0.741165
SERTAD1	black	-0.412705	0.0403351	0.412705	0.0403351	-0.0124131	0.95304	0.131326	0.53149	-0.157141	0.453159	0.173048	0.408118	-0.0297273	0.887824	-0.565636	0.0032104	-0.250792	0.226585	-0.163819	0.433938	0.322372	0.116036	0.123811	0.555434	0.497828	0.0113296	0.485808	0.013816	-0.0368302	0.861251
SERTAD4	black	-0.363972	0.0736769	0.363972	0.0736769	-0.164216	0.43281	-0.043028	0.838182	-0.569787	0.002946	-0.172591	0.409375	-0.443113	0.0265247	-0.471922	0.0172305	-0.301813	0.14258	-0.0427084	0.839368	0.52831	0.00663262	0.322451	0.115941	0.597971	0.00159394	0.558252	0.00373055	-0.0546543	0.795269
SETD6	black	0.348052	0.0882048	-0.348052	0.0882048	0.129505	0.537247	0.171508	0.412365	0.037473	0.858853	-0.0627679	0.765653	-0.101181	0.630344	0.090686	0.666391	0.351658	0.0847398	0.0758321	0.718647	-0.456642	0.0217552	-0.214764	0.30257	-0.628088	0.000774537	-0.525335	0.00700345	-0.0819235	0.697053
SETD7	black	-0.474627	0.0165163	0.474627	0.0165163	0.0559564	0.790496	-0.107641	0.60855	-0.240241	0.247377	0.0284009	0.892801	-0.232866	0.262625	-0.154559	0.460707	-0.511033	0.00903704	-0.214173	0.303936	0.494981	0.0118821	0.117224	0.576814	0.808138	1.02941e-06	0.594206	0.00173585	-0.133961	0.523213
SF3B5	black	-0.211847	0.309341	0.211847	0.309341	0.145743	0.486973	-0.0682001	0.745999	-0.170391	0.415463	0.0714701	0.734241	-0.298417	0.147351	-0.496373	0.0116092	-0.383716	0.0582814	-0.174042	0.405387	0.414593	0.0393392	0.177607	0.395686	0.594052	0.00174186	0.44074	0.027442	0.362665	0.0747958
SFXN1	black	-0.378233	0.0622813	0.378233	0.0622813	-0.0765347	0.716145	-0.105848	0.614569	-0.074632	0.722926	0.243608	0.240609	-0.031757	0.880218	-0.218853	0.293235	-0.537588	0.00558018	-0.217016	0.297405	0.5398	0.00535117	0.164965	0.430687	0.759653	1.06126e-05	0.561596	0.00348677	-0.00679488	0.974284
SGK2	black	0.287131	0.164024	-0.287131	0.164024	-0.228876	0.271124	0.0706119	0.737321	-0.2229	0.284174	-0.449388	0.0242174	-0.124812	0.552215	0.371781	0.0672555	0.325928	0.11184	0.211879	0.309266	-0.266147	0.19846	-0.0403328	0.848199	-0.532742	0.00611078	-0.30358	0.140141	0.0759754	0.718136
SH3RF1	black	-0.134216	0.522415	0.134216	0.522415	0.387406	0.0557039	-0.237644	0.252679	0.230078	0.268545	-0.195202	0.349747	-0.492801	0.0123201	0.0845564	0.687788	-0.345658	0.0905638	-0.0990013	0.637767	0.334263	0.102444	0.0951979	0.6508	0.513336	0.00867986	0.0560603	0.790116	0.133979	0.523157
SH3RF2	black	-0.267801	0.195581	0.267801	0.195581	0.14906	0.477001	-0.165013	0.43055	-0.155204	0.458815	-0.281019	0.173588	-0.546879	0.00467066	-0.0749893	0.721651	-0.510803	0.00907338	-0.140779	0.502086	0.54477	0.00486531	0.213028	0.306589	0.743736	2.03591e-05	0.420865	0.036169	0.0986894	0.638832
SHROOM4	black	-0.198651	0.341128	0.198651	0.341128	-0.209167	0.315646	0.255108	0.218426	-0.406545	0.0437247	-0.225745	0.277912	-0.122022	0.561206	-0.189466	0.364361	0.337335	0.0991336	0.109843	0.601196	-0.289918	0.159789	-0.0712527	0.735021	-0.428221	0.0327133	-0.085573	0.684223	0.033511	0.873652
SIK3	black	0.296405	0.150231	-0.296405	0.150231	0.227075	0.275015	-0.147839	0.48066	0.436051	0.02933	0.101935	0.627784	0.225015	0.279512	0.606799	0.00129962	0.48972	0.0129617	0.147645	0.481244	-0.623342	0.000872064	-0.327778	0.109701	-0.671805	0.000235564	-0.560695	0.00355111	-0.0548179	0.794669
SIRT3	black	0.122494	0.559679	-0.122494	0.559679	-0.0194686	0.926406	0.218522	0.293983	-0.140558	0.502763	-0.509507	0.00928036	-0.137193	0.513144	0.10889	0.604373	0.400278	0.0473995	0.156775	0.454224	-0.397434	0.0491449	-0.107691	0.608382	-0.563383	0.00336213	-0.368724	0.0697155	0.415255	0.0389947
SLC13A2	black	0.468953	0.0180435	-0.468953	0.0180435	0.184008	0.378595	0.0239568	0.909502	0.394349	0.0510946	0.134403	0.52183	0.1361	0.51654	0.169948	0.416694	0.125183	0.551027	0.025516	0.903637	-0.310923	0.130328	-0.157163	0.453094	-0.440273	0.0276257	-0.604041	0.00138608	0.199774	0.33835
SLC16A13	black	0.0211193	0.920185	-0.0211193	0.920185	0.117594	0.575605	-0.282569	0.171126	0.037869	0.857376	-0.145369	0.488104	-0.114928	0.584353	-0.0957012	0.649069	-0.0717411	0.733269	0.0667294	0.751305	0.330777	0.1063	0.228632	0.271649	0.500259	0.0108748	0.27582	0.182022	0.278897	0.176996
SLC16A14	black	-0.307749	0.134508	0.307749	0.134508	-0.0793618	0.706107	0.029991	0.886836	-0.504877	0.0100523	-0.0601164	0.775298	-0.276639	0.180674	-0.255752	0.217226	-0.466496	0.0187395	-0.225936	0.277495	0.424267	0.0345363	0.0952344	0.650674	0.672173	0.000233024	0.653061	0.000401457	-0.00613168	0.976794
SLC16A9	black	-0.591574	0.00184136	0.591574	0.00184136	-0.140936	0.501603	-0.0645768	0.759092	-0.374915	0.0648021	-0.361803	0.0755412	-0.591025	0.00186404	-0.473607	0.0167827	-0.365429	0.0724444	-0.0159301	0.939755	0.670396	0.000245508	0.407742	0.0430494	0.752283	1.44354e-05	0.57805	0.00247446	0.0520853	0.804706
SLC26A2	black	-0.241451	0.244931	0.241451	0.244931	-0.270993	0.190103	0.0441401	0.834055	-0.555235	0.00396277	0.0129258	0.951102	-0.101977	0.627643	-0.280195	0.174905	-0.286639	0.16478	-0.109093	0.603697	0.364065	0.0735974	0.154691	0.460321	0.506838	0.00971914	0.603737	0.00139591	0.0552201	0.793194
SLC30A7	black	-0.317634	0.121804	0.317634	0.121804	0.111801	0.594686	-0.174832	0.403227	-0.0873574	0.67798	-0.164182	0.432906	-0.360794	0.0764204	-0.210298	0.312975	-0.503441	0.0103024	-0.135134	0.519548	0.63396	0.00066703	0.265522	0.199558	0.887686	3.28648e-09	0.5398	0.00535116	-0.0366851	0.861792
SLC31A1	black	-0.294021	0.153695	0.294021	0.153695	0.177864	0.394991	-0.0777257	0.71191	0.0392035	0.852403	-0.232611	0.263164	-0.331119	0.105917	-0.322511	0.115869	-0.487787	0.0133782	-0.150848	0.471672	0.550273	0.00437128	0.232321	0.263776	0.707038	7.76296e-05	0.341771	0.0944934	-0.219878	0.290923
SLC34A2	black	0.332351	0.104546	-0.332351	0.104546	0.0308339	0.883676	-0.0430637	0.838049	0.328788	0.108547	0.431389	0.0313088	0.408849	0.0424316	0.466093	0.0188558	0.407522	0.043173	0.105529	0.61564	-0.559109	0.00366678	-0.29262	0.155758	-0.654835	0.000382288	-0.504954	0.0100391	-0.00184267	0.993025
SLC35E4	black	-0.329703	0.107509	0.329703	0.107509	-0.123385	0.556806	0.021548	0.91857	-0.216296	0.299051	-0.240633	0.246582	-0.00959419	0.963696	-0.208637	0.3169	-0.11216	0.593495	-0.0257794	0.902647	0.266582	0.1977	0.160631	0.443058	0.375556	0.0643092	0.505809	0.00989295	0.190816	0.36089
SLC35G1	black	-0.447032	0.0250637	0.447032	0.0250637	-0.0390728	0.85289	-0.0289564	0.890716	-0.361336	0.0759471	-0.162717	0.43708	-0.311602	0.129447	-0.579217	0.00241333	-0.436121	0.0293011	-0.129672	0.536718	0.626578	0.000804486	0.328407	0.108982	0.829617	2.94071e-07	0.701965	9.19622e-05	0.0530772	0.801059
SLC35G2	black	-0.206352	0.322349	0.206352	0.322349	-0.161374	0.440923	0.24007	0.247722	-0.503081	0.0103658	0.0401457	0.848895	-0.0258591	0.902348	-0.234028	0.260183	-0.315638	0.124296	-0.243369	0.241085	0.208335	0.317617	-0.0677099	0.747766	0.460973	0.0203845	0.588474	0.00197263	-0.160685	0.442905
SLC38A1	black	-0.130779	0.533216	0.130779	0.533216	0.159766	0.44555	-0.0743451	0.723951	-0.166968	0.425032	0.312209	0.128663	-0.160115	0.444545	-0.293813	0.153999	-0.56934	0.00297355	-0.304013	0.139549	0.442281	0.0268436	0.0479718	0.819872	0.789883	2.65854e-06	0.547356	0.00462756	-0.0501206	0.811942
SLC39A7	black	-0.285071	0.167205	0.285071	0.167205	-0.0387966	0.853919	-0.116878	0.577948	-0.11079	0.598043	0.100176	0.633763	-0.178952	0.392059	-0.377378	0.0629235	-0.633366	0.000677275	-0.201062	0.335181	0.706415	7.92776e-05	0.314872	0.125262	0.844146	1.13785e-07	0.528665	0.00658948	-0.0191329	0.927672
SLC50A1	black	-0.462182	0.0200148	0.462182	0.0200148	0.00400326	0.984848	-0.173608	0.406579	-0.277408	0.179415	-0.193387	0.354334	-0.337671	0.0987756	-0.37227	0.0668682	-0.415964	0.038628	-0.0933067	0.657318	0.635498	0.000641098	0.329325	0.107937	0.876116	9.56828e-09	0.726021	3.9877e-05	0.155695	0.45738
SLC6A14	black	-0.484128	0.0141968	0.484128	0.0141968	-0.0188978	0.928558	0.0529709	0.80145	-0.16445	0.432146	0.224547	0.280539	0.133488	0.524695	-0.389767	0.0541016	-0.426949	0.0332913	-0.28238	0.171425	0.367221	0.0709504	0.0179069	0.932295	0.754193	1.33428e-05	0.734755	2.8814e-05	-0.274328	0.184494
SLC7A11	black	0.108692	0.605037	-0.108692	0.605037	0.123149	0.557566	-0.248243	0.231498	0.113129	0.590287	-0.01383	0.947686	-0.165898	0.428048	-0.133668	0.52413	-0.314835	0.125309	-0.00962159	0.963592	0.487464	0.013449	0.266168	0.198424	0.588235	0.00198308	0.151644	0.46931	-0.00815804	0.969128
SLC7A9	black	0.0222663	0.915864	-0.0222663	0.915864	-0.340661	0.0956395	0.384081	0.0580228	-0.369583	0.0690174	0.250387	0.227361	0.310351	0.131074	-0.155892	0.456804	0.0229317	0.913359	-0.0907878	0.666038	-0.196897	0.345495	-0.139881	0.504842	-0.312639	0.128109	0.0529389	0.801568	-0.123019	0.557986
SLC9B1	black	-0.359979	0.0771365	0.359979	0.0771365	-0.256006	0.216753	-0.130742	0.533334	-0.405753	0.0441762	-0.21671	0.298105	-0.226325	0.276647	0.0728711	0.729221	-0.169852	0.41696	0.0317713	0.880164	0.353389	0.0831135	0.187181	0.370282	0.46677	0.0186608	0.438764	0.0282254	0.0328906	0.875973
SLK	black	-0.556123	0.00389318	0.556123	0.00389318	0.0359787	0.864429	-0.161747	0.439854	-0.323719	0.114433	-0.111951	0.594188	-0.575736	0.0025995	-0.310068	0.131445	-0.458064	0.021297	-0.134786	0.520633	0.605796	0.00133049	0.24809	0.231794	0.856771	4.59695e-08	0.63385	0.000668912	-0.0653109	0.756434
SMIM12	black	-0.414955	0.0391501	0.414955	0.0391501	0.27569	0.182237	-0.0878296	0.676332	0.206373	0.322298	0.014343	0.945749	-0.0676113	0.748122	-0.211321	0.310573	-0.360377	0.076786	-0.175431	0.401592	0.318446	0.120802	0.100342	0.633196	0.517076	0.00812488	0.299233	0.146194	-0.235924	0.256231
SNAPC2	black	-0.396387	0.0498001	0.396387	0.0498001	0.236444	0.255154	0.212597	0.307592	-0.310204	0.131267	-0.0545783	0.795548	-0.192373	0.356911	-0.487412	0.0134603	-0.625263	0.000831389	-0.433559	0.0303745	0.36345	0.0741221	-0.0091614	0.965333	0.752156	1.45106e-05	0.703181	8.83293e-05	0.262765	0.204439
SND1	black	-0.156644	0.454607	0.156644	0.454607	0.267787	0.195605	-0.120527	0.566049	0.223586	0.282656	0.282844	0.170693	0.0718435	0.732901	-0.0918527	0.662346	-0.542777	0.00505544	-0.294145	0.153514	0.361733	0.0756015	0.0135062	0.94891	0.719947	4.96358e-05	0.429428	0.0321724	-0.00665665	0.974807
SNED1	black	0.321089	0.117578	-0.321089	0.117578	-0.0735685	0.726726	0.0948076	0.652143	0.0829932	0.693284	0.00656872	0.97514	0.256488	0.215859	0.445879	0.0254868	0.594133	0.0017387	0.215139	0.301706	-0.653822	0.000393138	-0.280486	0.174439	-0.88867	2.98481e-09	-0.589361	0.00193429	-0.276048	0.181646
SNORA49	black	0.42852	0.0325787	-0.42852	0.0325787	-0.203636	0.328899	-0.0336769	0.873032	0.101524	0.629179	-0.00527743	0.980026	0.156641	0.454614	0.163796	0.434005	0.315777	0.124121	0.239583	0.248712	-0.198605	0.341243	0.0684363	0.745148	-0.604914	0.00135818	-0.495619	0.0117564	0.273326	0.186166
SNORD116-11	black	-0.00487351	0.981555	0.00487351	0.981555	-0.0522209	0.804207	0.055439	0.792392	-0.0964386	0.646537	-0.283062	0.170348	-0.289838	0.15991	0.130084	0.535414	0.402102	0.0463062	0.21896	0.292992	-0.302588	0.141506	-0.0394772	0.851384	-0.560871	0.00353846	-0.368231	0.0701191	0.0468151	0.824148
SNORD116-29	black	0.215002	0.302021	-0.215002	0.302021	-0.117551	0.575745	0.0128983	0.951206	-0.0875597	0.677274	-0.3084	0.133642	-0.0348186	0.868763	0.0500201	0.812312	0.382179	0.0593818	0.227659	0.273749	-0.236184	0.255692	0.0576742	0.784211	-0.547659	0.00460031	-0.315136	0.124928	0.20774	0.319033
SNORD116-6	black	0.388271	0.0551124	-0.388271	0.0551124	-0.0992381	0.636959	-0.246876	0.234161	0.144453	0.490877	-0.103166	0.623613	0.105824	0.614647	0.233212	0.261898	0.318661	0.120537	0.310388	0.131026	-0.0797788	0.704631	0.183557	0.379783	-0.457571	0.0214551	-0.46031	0.0205896	-0.143812	0.492824
SNORD57	black	0.347183	0.0890557	-0.347183	0.0890557	0.120895	0.564853	-0.0773884	0.713109	0.292647	0.155717	0.0957251	0.648987	0.246143	0.235597	0.322884	0.115425	0.348097	0.0881614	0.117928	0.574512	-0.480767	0.0149845	-0.222718	0.284579	-0.643888	0.000514489	-0.533012	0.00608023	0.00784824	0.9703
SNORD76	black	0.267707	0.195743	-0.267707	0.195743	0.0186115	0.929638	-0.0939727	0.65502	0.303653	0.140042	0.405944	0.0440675	0.248759	0.230498	0.367956	0.0703444	0.056831	0.787295	0.00796169	0.96987	-0.245189	0.237476	-0.17703	0.397245	-0.422119	0.0355601	-0.447767	0.0247974	-0.307885	0.134327
SNORD94	black	0.354047	0.0825013	-0.354047	0.0825013	-0.27821	0.17811	-0.029707	0.887901	-0.043917	0.834883	-0.169262	0.418604	0.29197	0.15672	0.221912	0.28637	0.573468	0.00272729	0.327399	0.110137	-0.384261	0.0578952	-0.00374852	0.985812	-0.699588	9.94421e-05	-0.339499	0.096849	0.184719	0.376722
SNORD95	black	0.664074	0.000294802	-0.664074	0.000294802	0.0567341	0.787649	0.115897	0.581166	0.249196	0.229652	0.280135	0.175001	0.441881	0.0269977	0.281781	0.172374	0.0496514	0.813672	-0.0881948	0.675058	-0.371493	0.0674842	-0.264731	0.200949	-0.483883	0.0142532	-0.381923	0.0595667	0.290993	0.158176
SNRPA	black	-0.101201	0.630276	0.101201	0.630276	0.109078	0.603747	-0.254342	0.219858	-0.0783691	0.709626	-0.445109	0.0257722	-0.375663	0.0642272	0.0458048	0.827887	-0.316286	0.123483	-0.000778947	0.997052	0.469196	0.0179758	0.250871	0.226433	0.603457	0.00140501	0.343349	0.0928827	0.11879	0.5717
SNX29P2	black	0.397223	0.0492763	-0.397223	0.0492763	-0.0415496	0.843674	0.00163868	0.993797	0.264461	0.201426	-0.112985	0.590765	0.0394875	0.851345	0.104154	0.620277	0.298365	0.147426	0.209582	0.314663	-0.198328	0.341929	0.0449435	0.831077	-0.48995	0.012913	-0.493052	0.012269	-0.174053	0.405359
SOBP	black	0.260149	0.209149	-0.260149	0.209149	-0.0229876	0.913149	-0.00484789	0.981651	0.178958	0.392041	-0.333479	0.103302	-0.209813	0.314118	0.199708	0.338514	0.349657	0.0866498	0.286367	0.165199	-0.204606	0.32655	0.0913668	0.66403	-0.625469	0.000827124	-0.720625	4.84495e-05	0.0467768	0.82429
SPINK5	black	-0.592053	0.00182174	0.592053	0.00182174	0.0740016	0.725177	0.0171732	0.935063	-0.29251	0.155921	-0.0763579	0.716774	-0.35344	0.0830656	-0.349437	0.0868618	-0.485136	0.0139674	-0.225067	0.279396	0.450616	0.0237855	0.152099	0.46796	0.674267	0.000219023	0.586046	0.00208097	0.0833652	0.691975
SPRED2	black	-0.295708	0.151238	0.295708	0.151238	0.274453	0.184286	-0.0733201	0.727614	-0.0982516	0.640328	-0.170727	0.414529	-0.319501	0.119507	-0.25141	0.225405	-0.460054	0.0206694	-0.210921	0.311511	0.378352	0.0621919	0.089835	0.669347	0.638698	0.000589951	0.411799	0.0408201	0.150886	0.47156
SPRR1B	black	-0.43013	0.0318609	0.43013	0.0318609	0.0904291	0.667283	0.138271	0.509808	-0.364288	0.0734084	0.303021	0.140909	-0.00366062	0.986145	-0.387796	0.0554368	-0.497157	0.0114579	-0.396496	0.0497315	0.246772	0.234364	-0.110825	0.597926	0.693193	0.000122287	0.770474	6.62159e-06	-0.0560856	0.790023
SPRR2A	black	-0.0989622	0.6379	0.0989622	0.6379	0.19738	0.344291	-0.0850982	0.685887	0.0484609	0.818065	0.582612	0.00224284	0.147536	0.481571	-0.294814	0.152536	-0.486755	0.013605	-0.330866	0.1062	0.310266	0.131186	-0.0230486	0.912919	0.652228	0.000410747	0.476094	0.0161392	0.000288742	0.998907
SPRR3	black	-0.307459	0.134894	0.307459	0.134894	0.0578477	0.783577	-0.0740781	0.724904	-0.19326	0.354656	0.367836	0.0704434	-0.0437878	0.835362	-0.32661	0.111048	-0.588393	0.00197618	-0.31812	0.121203	0.489238	0.0130645	0.0732713	0.727789	0.847628	8.93438e-08	0.674241	0.000219195	-0.00507613	0.980788
SPRYD4	black	-0.047862	0.820278	0.047862	0.820278	0.0241311	0.908846	-0.163451	0.434987	-0.0136624	0.948319	-0.0632126	0.764038	-0.238435	0.251056	0.0387756	0.853997	-0.300414	0.144532	-0.0333847	0.874125	0.409175	0.0422513	0.190799	0.360935	0.519277	0.00781223	0.283893	0.169043	-0.216777	0.297952
SRP72	black	-0.35805	0.0788511	0.35805	0.0788511	-0.161798	0.439709	-0.381558	0.0598311	-0.123786	0.555513	-0.0995561	0.635874	-0.341676	0.0945918	-0.183041	0.381148	-0.448712	0.0244578	0.058438	0.781421	0.83006	2.86059e-07	0.517326	0.00808882	0.859364	3.77577e-08	0.468582	0.0181472	0.0184002	0.930435
SSR1	black	-0.323542	0.114643	0.323542	0.114643	-0.222117	0.285913	-0.385552	0.0569878	-0.084093	0.689416	-0.132065	0.529163	-0.349924	0.0863928	-0.201927	0.333062	-0.389436	0.0543241	0.13092	0.53277	0.879911	6.82104e-09	0.591782	0.00183282	0.856898	4.55339e-08	0.458925	0.0210238	-0.151676	0.469215
SSR2	black	-0.399087	0.0481247	0.399087	0.0481247	0.183483	0.379979	0.119682	0.568794	-0.184888	0.376279	0.171171	0.413298	-0.159299	0.4469	-0.509087	0.00934836	-0.692682	0.000124297	-0.395406	0.05042	0.527309	0.00675548	0.0938599	0.655409	0.83988	1.51824e-07	0.611283	0.00116893	-0.103423	0.622746
SSR3	black	-0.431612	0.0312115	0.431612	0.0312115	-0.104647	0.618613	-0.0641146	0.760766	-0.280309	0.174723	0.0653474	0.756302	-0.290096	0.159522	-0.386379	0.0564126	-0.597068	0.00162702	-0.182085	0.383684	0.710883	6.81146e-05	0.304692	0.138622	0.873662	1.18399e-08	0.610198	0.00119946	-0.268988	0.193532
ST3GAL4	black	-0.413962	0.0396697	0.413962	0.0396697	0.120895	0.564854	0.0910777	0.665032	-0.237988	0.251973	0.305252	0.137862	-0.0372132	0.859822	-0.544052	0.00493304	-0.633951	0.000667175	-0.400718	0.0471337	0.466006	0.018881	0.0592933	0.778299	0.817169	6.19989e-07	0.757654	1.15485e-05	0.0379856	0.856941
ST5	black	0.285589	0.166402	-0.285589	0.166402	0.305888	0.137002	-0.109427	0.602581	0.466501	0.0187383	-0.0735477	0.7268	0.0706206	0.73729	0.475777	0.0162199	0.460679	0.0204753	0.163622	0.4345	-0.581707	0.00228727	-0.270662	0.190666	-0.660713	0.000324356	-0.679166	0.000189109	-0.023998	0.909346
STAM	black	-0.487099	0.0135292	0.487099	0.0135292	-0.0566914	0.787805	-0.119752	0.568568	-0.358772	0.0782057	-0.406068	0.0439966	-0.448214	0.0246364	-0.175121	0.402436	-0.0730956	0.728417	0.0490035	0.816062	0.339654	0.096687	0.177483	0.396021	0.591462	0.00184598	0.568959	0.00299723	-0.0967216	0.645566
STIM2	black	-0.230985	0.266611	0.230985	0.266611	0.362983	0.0745224	0.0598903	0.776123	0.0605839	0.773595	-0.238304	0.251324	-0.338513	0.0978852	-0.193943	0.352926	-0.385981	0.0566887	-0.243179	0.241465	0.187114	0.370456	-0.0573655	0.78534	0.440548	0.0275175	0.172205	0.41044	-0.213387	0.305755
STK24	black	-0.261003	0.207603	0.261003	0.207603	0.498418	0.0112178	-0.0394832	0.851362	0.103578	0.62222	-0.0275896	0.895847	-0.369539	0.0690534	-0.279896	0.175385	-0.588626	0.00196601	-0.34003	0.0962954	0.370898	0.067959	0.0103755	0.960742	0.716032	5.69889e-05	0.320612	0.118155	0.057186	0.785996
STK38L	black	-0.474339	0.016591	0.474339	0.016591	-0.042054	0.841799	0.112979	0.590783	-0.404	0.0451894	-0.0335184	0.873625	-0.321576	0.11699	-0.515184	0.00840173	-0.543965	0.0049413	-0.25251	0.223312	0.578605	0.00244522	0.193758	0.353393	0.837236	1.80798e-07	0.734419	2.91827e-05	-0.125174	0.551056
STX3	black	-0.370222	0.0685021	0.370222	0.0685021	0.089157	0.671706	-0.0219477	0.917064	-0.0826519	0.694486	0.311822	0.129162	-0.0101485	0.9616	-0.291496	0.157425	-0.522893	0.00732054	-0.285771	0.16612	0.460435	0.0205508	0.0749913	0.721644	0.792098	2.38127e-06	0.592238	0.00181424	-0.115371	0.582894
STX5	black	-0.269138	0.193273	0.269138	0.193273	0.0293846	0.88911	-0.246983	0.233951	-0.23837	0.251188	-0.210117	0.313401	-0.540707	0.00525959	-0.336284	0.100257	-0.386059	0.0566347	-0.0249707	0.905688	0.661094	0.000320884	0.400822	0.0470714	0.760997	1.00219e-05	0.50018	0.0108894	0.29246	0.155994
SULT1A1	black	0.0548325	0.794615	-0.0548325	0.794615	0.0764587	0.716415	0.0283687	0.892921	0.296098	0.150674	0.0673672	0.749002	0.181908	0.384153	0.314999	0.125101	0.322693	0.115652	0.101158	0.630424	-0.401812	0.0464782	-0.186863	0.37111	-0.495087	0.0118611	-0.43025	0.0318078	0.248125	0.231726
SURF4	black	-0.443273	0.0264637	0.443273	0.0264637	0.205376	0.324694	0.217904	0.295385	-0.309869	0.131706	0.206732	0.32144	-0.193353	0.354421	-0.524894	0.00705976	-0.792542	2.32887e-06	-0.523129	0.00728945	0.455726	0.0220542	-0.0470649	0.823224	0.904313	5.66274e-10	0.754464	1.31939e-05	0.0356569	0.865631
SVIL	black	-0.314122	0.126212	0.314122	0.126212	0.00333836	0.987364	-0.0809548	0.700472	0.00605099	0.977099	0.396233	0.0498972	0.166273	0.426988	-0.313299	0.127263	-0.52181	0.00746507	-0.238702	0.250508	0.512481	0.00881099	0.164072	0.433219	0.69184	0.00012767	0.488245	0.0132785	-0.378439	0.0621273
SYBU	black	-0.327958	0.109496	0.327958	0.109496	0.104818	0.618036	-0.079388	0.706014	-0.288328	0.162196	-0.175331	0.401865	-0.363766	0.0738523	-0.492688	0.0123432	-0.389332	0.0543943	-0.127609	0.54327	0.48413	0.0141964	0.24366	0.240507	0.637687	0.000605706	0.419632	0.0367756	0.358013	0.0788839
TAAR6	black	-0.367029	0.0711096	0.367029	0.0711096	0.0139431	0.947259	-0.0388915	0.853565	-0.08942	0.670791	0.318875	0.120273	0.132576	0.527555	-0.263069	0.203898	-0.255018	0.218594	-0.199754	0.338399	0.257968	0.213129	0.000938277	0.996448	0.608231	0.00125656	0.628051	0.000775249	0.0142186	0.946218
TACSTD2	black	-0.167246	0.424251	0.167246	0.424251	0.136729	0.514583	-0.2271	0.274962	0.146473	0.48477	0.0543686	0.796317	-0.296009	0.150803	-0.0172197	0.934888	-0.512602	0.00879235	-0.129695	0.536644	0.574364	0.00267619	0.23424	0.25974	0.683562	0.000165375	0.291002	0.158163	0.109117	0.603615
TBC1D4	black	-0.0947174	0.652454	0.0947174	0.652454	0.186932	0.370931	-0.360348	0.0768114	0.163706	0.434261	0.0332914	0.874474	0.00218703	0.991722	0.122264	0.560424	-0.232448	0.263507	-0.0121757	0.953937	0.363226	0.0743142	0.176052	0.399902	0.555206	0.00396508	0.246671	0.234562	0.175738	0.400755
TBC1D9	black	-0.316902	0.122714	0.316902	0.122714	0.105087	0.617131	-0.190927	0.360607	0.0813892	0.698938	-0.158058	0.450493	-0.266922	0.197107	-0.358506	0.078443	-0.285613	0.166364	-0.00387875	0.985319	0.526242	0.00688863	0.320929	0.117771	0.677062	0.000201489	0.35105	0.0853167	-0.154141	0.461936
TCEAL4	black	-0.510486	0.00912369	0.510486	0.00912369	0.0195387	0.926142	0.0902875	0.667775	-0.436484	0.0291513	-0.0881157	0.675334	-0.448401	0.0245691	-0.195266	0.349587	-0.346103	0.0901213	-0.178118	0.394305	0.277607	0.179092	0.0376172	0.858315	0.417038	0.0380782	0.379865	0.061069	-0.0639477	0.761372
TCEAL9	black	-0.325456	0.112391	0.325456	0.112391	-0.0238896	0.909754	-0.110898	0.597684	-0.243092	0.24164	0.138873	0.507949	-0.181689	0.384736	-0.403068	0.0457345	-0.567357	0.0030984	-0.202735	0.33109	0.649495	0.000442524	0.265717	0.199215	0.890411	2.51225e-09	0.644546	0.000505557	0.165164	0.430123
TCEB3	black	-0.428908	0.0324045	0.428908	0.0324045	-0.0406455	0.847035	-0.200802	0.335818	0.0507146	0.809752	0.0687813	0.743905	-0.226858	0.275488	-0.123986	0.554871	-0.536529	0.00569265	-0.104548	0.618946	0.648275	0.000457394	0.28723	0.163872	0.772707	5.98861e-06	0.413558	0.0398828	-0.232999	0.262345
TCN1	black	-0.189957	0.363098	0.189957	0.363098	0.130004	0.535666	-0.0675545	0.748327	-0.29289	0.155358	0.0832478	0.692387	-0.453598	0.0227624	-0.414398	0.0394412	-0.538929	0.00544038	-0.220922	0.28858	0.556822	0.00383916	0.216495	0.298595	0.751004	1.52103e-05	0.501961	0.0105654	0.0931939	0.657708
TDG	black	-0.46556	0.0190104	0.46556	0.0190104	0.108464	0.605797	0.0267934	0.898837	-0.254202	0.220121	0.0278716	0.894788	-0.435546	0.0295392	-0.300602	0.144269	-0.532724	0.00611291	-0.261186	0.207273	0.436406	0.0291833	0.0844576	0.688135	0.673174	0.00022624	0.413747	0.0397828	0.0706501	0.737184
TFG	black	-0.385302	0.0571626	0.385302	0.0571626	0.165882	0.428093	-0.0665775	0.751854	0.0451201	0.830423	0.166011	0.427727	-0.159844	0.445327	-0.359947	0.0771641	-0.617531	0.00100578	-0.265874	0.19894	0.556313	0.00387846	0.17278	0.408856	0.774371	5.55259e-06	0.421244	0.035984	-0.229765	0.269214
TGFB2	black	-0.370643	0.0681633	0.370643	0.0681633	-0.292821	0.15546	-0.203509	0.329206	-0.497622	0.0113689	-0.00960868	0.963641	-0.443786	0.0262689	-0.263142	0.203767	-0.0771812	0.713845	0.10497	0.617524	0.467639	0.018413	0.329513	0.107724	0.49729	0.0114324	0.535898	0.00576066	0.01301	0.950784
TGFBR1	black	-0.189621	0.363962	0.189621	0.363962	-0.117459	0.576046	-0.177437	0.396143	-0.383524	0.0584181	-0.0256772	0.903031	-0.343111	0.0931245	-0.39379	0.0514543	-0.459282	0.0209111	-0.0812377	0.699473	0.672087	0.000233619	0.376263	0.063769	0.774477	5.52572e-06	0.588413	0.00197531	0.287288	0.163784
THRA	black	0.113331	0.589621	-0.113331	0.589621	0.227701	0.273659	-0.138346	0.509576	0.248353	0.231283	-0.164109	0.433116	-0.0567133	0.787725	0.308439	0.13359	0.486936	0.013565	0.219397	0.292006	-0.446174	0.0253779	-0.145545	0.487569	-0.591746	0.00183429	-0.541677	0.00516303	-0.0905707	0.666791
THRB	black	-0.161654	0.440122	0.161654	0.440122	-0.0857637	0.683555	-0.155414	0.458201	-0.19856	0.341354	0.159313	0.446859	-0.227513	0.274066	-0.0616821	0.769599	-0.336027	0.100533	-0.0902195	0.668011	0.442293	0.0268391	0.148968	0.477279	0.640971	0.000555792	0.42853	0.032574	-0.0412421	0.844817
TINF2	black	-0.261388	0.206909	0.261388	0.206909	0.0650916	0.757227	-0.237081	0.253838	-0.142879	0.495664	-0.0606585	0.773324	-0.195093	0.350021	-0.25606	0.216652	-0.4516	0.0234439	-0.106796	0.611385	0.617209	0.0010137	0.30863	0.133337	0.775286	5.32498e-06	0.580447	0.00235033	0.099257	0.636894
TK2	black	-0.307959	0.134228	0.307959	0.134228	-0.0649847	0.757614	-0.178368	0.39363	0.160664	0.442963	0.147465	0.481783	0.00219811	0.99168	-0.139098	0.507253	-0.136903	0.514045	0.00935014	0.964619	0.290126	0.159476	0.166628	0.425987	0.46528	0.0190922	0.308232	0.133865	0.345187	0.0910337
TM4SF1	black	-0.373584	0.0658356	0.373584	0.0658356	-0.118429	0.572878	-0.159016	0.447719	-0.287384	0.163636	-0.0111708	0.957735	-0.270208	0.19144	-0.352121	0.0843022	-0.243197	0.241429	-0.0101066	0.961759	0.577648	0.00249579	0.322252	0.116179	0.746124	1.85189e-05	0.650805	0.000427029	-0.0933715	0.657095
TMEM110-MUSTN1	black	0.240974	0.245893	-0.240974	0.245893	0.118567	0.572425	-0.129359	0.537709	0.524928	0.00705547	-0.209815	0.314114	0.0582994	0.781927	0.411682	0.0408833	0.353468	0.0830395	0.239254	0.249383	-0.263042	0.203945	-0.0065531	0.975199	-0.501384	0.0106694	-0.584997	0.00212931	-0.288982	0.161203
TMEM167A	black	-0.47401	0.0166771	0.47401	0.0166771	-0.246881	0.234151	-0.228927	0.271014	-0.329272	0.107997	-0.0121273	0.95412	-0.430026	0.0319071	-0.39444	0.0510368	-0.490664	0.0127624	-0.018692	0.929334	0.827346	3.38405e-07	0.474161	0.0166375	0.882157	5.55301e-09	0.626881	0.000798403	-0.0301669	0.886176
TMEM175	black	0.573262	0.00273912	-0.573262	0.00273912	0.302324	0.141871	0.0213638	0.919263	0.372345	0.0668086	-0.30145	0.143084	0.0539873	0.797717	0.362624	0.0748313	0.23085	0.266896	0.0624698	0.766736	-0.420131	0.0365289	-0.200316	0.337014	-0.543786	0.00495836	-0.555259	0.00396091	0.285901	0.165919
TMEM202	black	0.279256	0.176417	-0.279256	0.176417	0.0977754	0.641957	0.0352605	0.867112	0.399256	0.0480212	0.15924	0.447071	0.417392	0.037898	0.272934	0.186825	0.221901	0.286394	0.0458377	0.827765	-0.389886	0.0540221	-0.201651	0.333737	-0.441739	0.0270528	-0.430222	0.0318202	0.195165	0.34984
TMEM263	black	-0.331599	0.105381	0.331599	0.105381	-0.123806	0.555448	-0.0973147	0.643534	-0.285549	0.166463	0.0736584	0.726404	-0.101581	0.628985	-0.437898	0.0285744	-0.467746	0.0183829	-0.135333	0.518927	0.657773	0.000352297	0.317737	0.121676	0.883046	5.11272e-09	0.725714	4.03256e-05	0.174806	0.403299
TMEM62	black	-0.278577	0.177514	0.278577	0.177514	-0.0451621	0.830267	-0.207406	0.319828	-0.0528767	0.801796	0.025278	0.904532	-0.137449	0.512352	-0.222383	0.285322	-0.383151	0.0586845	-0.0777452	0.711841	0.582958	0.00222606	0.268975	0.193554	0.772024	6.1763e-06	0.618583	0.000980341	-0.306353	0.136376
TMEM87B	black	-0.428744	0.032478	0.428744	0.032478	0.0886498	0.673472	-0.0576848	0.784172	-0.153944	0.462517	-0.115173	0.583547	-0.381386	0.0599565	-0.385562	0.0569808	-0.564157	0.00330934	-0.204456	0.326913	0.63389	0.00066822	0.243462	0.240902	0.882348	5.45545e-09	0.58783	0.00200089	0.010458	0.96043
TMPRSS11A	black	0.0194235	0.926576	-0.0194235	0.926576	0.142267	0.497531	-0.103743	0.621663	-0.171049	0.413636	0.0656943	0.755047	-0.246558	0.234783	-0.399494	0.0478761	-0.311212	0.129953	-0.0960741	0.647789	0.406038	0.0440133	0.201234	0.334758	0.53018	0.00640805	0.345469	0.0907519	0.175067	0.402584
TMTC3	black	-0.328268	0.10914	0.328268	0.10914	-0.0414121	0.844185	-0.200103	0.337539	-0.393706	0.0515085	-0.19017	0.36255	-0.380715	0.0604454	-0.429358	0.0322032	-0.320542	0.118239	-0.0346103	0.869542	0.605498	0.0013398	0.338558	0.0978373	0.818954	5.59039e-07	0.696795	0.000108911	-0.040678	0.846914
TNS1	black	0.297662	0.148427	-0.297662	0.148427	0.160893	0.442306	0.0917323	0.662763	0.191561	0.358984	-0.394866	0.050764	-0.105534	0.615625	0.472506	0.0170742	0.270927	0.190216	0.0809239	0.700581	-0.432724	0.0307315	-0.222351	0.285393	-0.526648	0.00683765	-0.473179	0.0168954	-0.0190235	0.928084
TOX	black	0.754677	1.30777e-05	-0.754677	1.30777e-05	-0.122844	0.55855	-0.106009	0.614026	0.290871	0.158359	-0.222328	0.285445	0.45036	0.023875	0.266594	0.19768	0.510982	0.00904515	0.33926	0.0970993	-0.322194	0.116249	0.0438947	0.834966	-0.600626	0.00149995	-0.496418	0.0116005	0.148565	0.478483
TOX3	black	-0.381187	0.0601007	0.381187	0.0601007	0.176848	0.397739	-0.190762	0.361029	0.182701	0.382049	-0.127719	0.542922	-0.126872	0.545622	0.21821	0.294691	-0.230678	0.267264	-0.0954409	0.649964	0.158176	0.450152	-0.0397765	0.850269	0.443633	0.0263269	0.237103	0.253792	-0.172786	0.408839
TPM2	black	0.359776	0.0773149	-0.359776	0.0773149	-0.139263	0.506746	-0.00218629	0.991725	0.115091	0.583815	-0.285692	0.166242	0.149625	0.475315	0.50977	0.00923808	0.484411	0.014132	0.287837	0.162944	-0.42048	0.0363574	-0.0836236	0.691066	-0.687904	0.000144536	-0.558454	0.00371543	0.0273287	0.896826
TPM3P9	black	-0.369667	0.0689493	0.369667	0.0689493	-0.110445	0.59919	-0.217512	0.296277	-0.0646994	0.758647	0.152036	0.468147	0.0870165	0.679171	-0.0021516	0.991856	-0.241893	0.244041	-0.0432976	0.837181	0.398259	0.0486335	0.165506	0.429155	0.55107	0.00430333	0.503099	0.0103627	-0.682007	0.000173456
TPST2	black	-0.474935	0.0164365	0.474935	0.0164365	0.00394579	0.985065	0.116435	0.5794	-0.187679	0.368986	0.403782	0.0453161	0.19033	0.362138	-0.301722	0.142706	-0.495761	0.0117286	-0.332809	0.104039	0.281169	0.173347	-0.042827	0.838928	0.532676	0.00611828	0.501143	0.0107132	-0.287869	0.162894
TRIM16	black	-0.439146	0.0280727	0.439146	0.0280727	0.330243	0.106899	-0.0956273	0.649323	0.0039247	0.985145	0.0724102	0.730871	-0.0911168	0.664896	-0.153964	0.462456	-0.408652	0.0425409	-0.296298	0.150385	0.28254	0.171172	-0.0578873	0.783432	0.763538	8.98496e-06	0.621985	0.000901839	0.031364	0.88169
TRIM16L	black	-0.386383	0.0564094	0.386383	0.0564094	0.114433	0.585982	-0.259444	0.210429	0.0168023	0.936463	-0.161531	0.440475	-0.296193	0.150537	-0.163426	0.435057	-0.306344	0.136387	-0.0336544	0.873116	0.55119	0.00429317	0.271446	0.189335	0.78247	3.80798e-06	0.49492	0.0118942	-0.0422174	0.841192
TRIM36	black	0.338371	0.0980348	-0.338371	0.0980348	0.145981	0.486254	0.0304914	0.88496	0.244887	0.238072	-0.0258454	0.902399	0.00454318	0.982805	0.0792898	0.706362	0.375841	0.0640911	0.146331	0.485197	-0.393051	0.0519328	-0.0991141	0.637382	-0.569695	0.00295165	-0.433317	0.0304776	0.0856622	0.68391
TRIM74	black	0.0017777	0.993271	-0.0017777	0.993271	-0.074316	0.724055	0.0494256	0.814505	0.0121332	0.954097	-0.25951	0.210308	0.0139477	0.947242	0.326166	0.111563	0.473332	0.0168551	0.210954	0.311433	-0.47477	0.0164793	-0.134863	0.520392	-0.703272	8.80628e-05	-0.442555	0.0267383	0.159517	0.44627
TRIP10	black	-0.480594	0.0150261	0.480594	0.0150261	0.194098	0.352533	-0.0741946	0.724488	-0.0997103	0.635348	-0.0700939	0.739182	-0.455971	0.0219739	-0.188706	0.366325	-0.649935	0.000437273	-0.286706	0.164677	0.561971	0.00346027	0.125699	0.549372	0.867928	1.91557e-08	0.55783	0.00376232	-0.0873338	0.678063
TRPM6	black	-0.65185	0.000415015	0.65185	0.000415015	0.116329	0.579748	0.09923	0.636986	-0.224649	0.280314	-0.151116	0.470877	-0.252225	0.223853	-0.413487	0.0399205	-0.43311	0.030566	-0.261442	0.206813	0.376907	0.0632795	0.0539344	0.797911	0.70347	8.74838e-05	0.608459	0.00124983	-0.0967533	0.645458
TSPAN11	black	0.148494	0.478698	-0.148494	0.478698	-0.261084	0.207457	0.262931	0.204144	-0.282861	0.170664	-0.295815	0.151083	-0.0445241	0.832632	0.0423621	0.840654	0.410273	0.041648	0.160669	0.442951	-0.382941	0.0588346	-0.11122	0.596613	-0.559595	0.00363097	-0.207131	0.320486	0.141719	0.499207
TSPAN13	black	-0.444255	0.0260923	0.444255	0.0260923	-0.0878384	0.676301	-0.0555429	0.792011	-0.258952	0.211327	-0.0799132	0.704155	-0.22285	0.284286	-0.397075	0.049369	-0.50938	0.00930091	-0.152735	0.466079	0.651532	0.000418642	0.296525	0.150058	0.859921	3.61773e-08	0.702969	8.89546e-05	0.0908544	0.665807
TSPAN8	black	-0.309909	0.131653	0.309909	0.131653	-0.0650147	0.757506	0.0890498	0.672079	-0.466911	0.0186206	-0.149652	0.475233	-0.372253	0.0668817	-0.529261	0.00651757	-0.525084	0.00703546	-0.201342	0.334494	0.572156	0.00280361	0.226835	0.275536	0.755715	1.2525e-05	0.579993	0.00237342	-0.00131666	0.995016
TUBB	black	0.128671	0.539893	-0.128671	0.539893	0.00421847	0.984033	-0.0664488	0.752319	-0.0644209	0.759657	-0.0699279	0.739779	0.294705	0.152696	0.00443886	0.983199	-0.0783604	0.709657	-0.040414	0.847897	0.118763	0.571788	0.0282029	0.893544	0.376637	0.0634845	0.381793	0.0596611	0.140751	0.50217
TUFT1	black	-0.417219	0.0379862	0.417219	0.0379862	-0.00751803	0.971549	-0.11301	0.590682	-0.241634	0.244562	0.0505531	0.810347	-0.352614	0.0838384	-0.258528	0.212102	-0.572985	0.00275517	-0.19462	0.351213	0.656165	0.000368453	0.257455	0.214072	0.885916	3.89871e-09	0.667787	0.0002649	-0.0504419	0.810757
TXNDC11	black	-0.498156	0.0112673	0.498156	0.0112673	0.0745216	0.72332	-0.0617519	0.769345	-0.175869	0.4004	0.0151967	0.942524	-0.253338	0.221748	-0.396146	0.0499518	-0.601644	0.00146518	-0.251499	0.225235	0.616251	0.0010375	0.207431	0.319769	0.907754	3.78133e-10	0.659955	0.000331375	0.0147359	0.944265
TXNDC5	black	-0.370752	0.0680759	0.370752	0.0680759	-0.273218	0.186349	-0.231594	0.265316	-0.356138	0.0805785	-0.130561	0.533904	-0.133134	0.525805	-0.306002	0.136848	-0.267289	0.196469	0.0399126	0.849763	0.655677	0.000373477	0.420236	0.0364774	0.794971	2.06022e-06	0.770966	6.47727e-06	0.0604872	0.773947
U2AF2	black	-0.0430042	0.83827	0.0430042	0.83827	-0.0813416	0.699106	-0.140945	0.501576	-0.0534043	0.799857	0.0675964	0.748176	0.0668161	0.750992	-0.198532	0.341424	-0.417749	0.0377177	-0.129368	0.537682	0.482095	0.0146691	0.241235	0.245365	0.565169	0.00324134	0.444794	0.0258898	0.215018	0.301985
UAP1	black	-0.466125	0.0188464	0.466125	0.0188464	-0.346055	0.0901689	-0.281068	0.173508	-0.28541	0.166679	-0.115865	0.581272	-0.332874	0.103968	-0.302847	0.141149	-0.372374	0.066786	0.0842036	0.689027	0.836725	1.86931e-07	0.542287	0.00510313	0.842032	1.31402e-07	0.607016	0.001293	-0.0205986	0.922146
UBAP1	black	-0.334445	0.102245	0.334445	0.102245	0.0484357	0.818158	-0.0267473	0.89901	-0.20873	0.31668	0.218963	0.292985	-0.322451	0.115941	-0.489517	0.013005	-0.577782	0.00248866	-0.248972	0.230085	0.589817	0.00191482	0.219361	0.292088	0.753149	1.39304e-05	0.507474	0.00961307	-0.0487415	0.817029
UBE2J1	black	-0.461897	0.0201015	0.461897	0.0201015	0.206516	0.321957	-0.122251	0.560464	-0.135493	0.518427	0.032429	0.877701	-0.373457	0.065935	-0.345155	0.0910656	-0.597724	0.00160293	-0.250731	0.226702	0.600334	0.00151002	0.190472	0.361774	0.889945	2.63151e-09	0.566546	0.00315078	-0.119126	0.570603
UBE2Q1	black	-0.438417	0.0283648	0.438417	0.0283648	0.262833	0.204319	-0.0519042	0.805372	0.0181289	0.931458	0.0175919	0.933484	-0.314185	0.126132	-0.470431	0.0176351	-0.471035	0.0174701	-0.21752	0.296257	0.462233	0.0199995	0.1783	0.393814	0.639498	0.000577723	0.389392	0.054354	-0.0625134	0.766577
UBE2Q2	black	-0.533295	0.00604821	0.533295	0.00604821	-0.0969469	0.644794	0.0787658	0.708219	-0.392357	0.0523857	0.070932	0.736172	-0.190713	0.361154	-0.466837	0.0186416	-0.320714	0.118031	-0.131519	0.530882	0.416697	0.0382518	0.188616	0.366558	0.516557	0.00820003	0.529017	0.0065469	-0.0755233	0.719747
UBTD2	black	-0.143609	0.49344	0.143609	0.49344	0.298896	0.146671	0.016838	0.936329	0.0493742	0.814694	0.187477	0.369511	-0.122618	0.55928	-0.452731	0.0230561	-0.520244	0.00767821	-0.330632	0.106463	0.370828	0.0680148	0.0383115	0.855726	0.711911	6.57534e-05	0.433997	0.0301891	0.0926829	0.659474
UCK2	black	-0.295425	0.151648	0.295425	0.151648	-0.16048	0.443495	0.0207959	0.921403	-0.393912	0.0513759	-0.0198639	0.924916	-0.247813	0.232332	-0.339277	0.0970821	-0.459409	0.0208713	-0.156762	0.454262	0.526881	0.00680861	0.224734	0.280128	0.714017	6.1137e-05	0.584673	0.00214445	0.263754	0.202679
UNC93B1	black	0.0729744	0.728851	-0.0729744	0.728851	0.23271	0.262954	-0.0706245	0.737276	0.170072	0.416349	-0.0529132	0.801662	-0.0942378	0.654106	0.188151	0.367763	0.236658	0.254711	0.0885488	0.673824	-0.266659	0.197566	-0.107751	0.608184	-0.397649	0.0490113	-0.364961	0.0728386	-0.075117	0.721196
UPK1B	black	-0.436217	0.0292613	0.436217	0.0292613	-0.159677	0.445807	-0.0878659	0.676205	-0.481816	0.014735	-0.201654	0.333729	-0.512881	0.00874947	-0.254909	0.218797	-0.312288	0.128561	-0.0364739	0.862581	0.561003	0.00352901	0.285875	0.165958	0.722244	4.5722e-05	0.641956	0.000541544	0.153724	0.463162
UQCRC1	black	-0.195315	0.349462	0.195315	0.349462	0.135281	0.51909	-0.204882	0.325884	-0.051669	0.806238	-0.237896	0.252161	-0.386843	0.0560911	-0.267835	0.195522	-0.241988	0.24385	-0.0312048	0.882286	0.42857	0.0325561	0.250527	0.227093	0.597728	0.00160278	0.40498	0.0446208	0.187292	0.369992
USP38	black	-0.359454	0.0775999	0.359454	0.0775999	0.281184	0.173323	-0.0766503	0.715733	0.00878278	0.966765	0.0915615	0.663355	-0.271926	0.188522	-0.469916	0.0177765	-0.616274	0.00103693	-0.313953	0.126428	0.509801	0.00923314	0.132403	0.528099	0.788322	2.87084e-06	0.491258	0.0126382	0.229807	0.269125
USP43	black	0.237518	0.252938	-0.237518	0.252938	0.365575	0.0723223	-0.129633	0.536841	0.490265	0.0128463	0.141636	0.499459	0.150681	0.472168	0.510009	0.00919981	0.363047	0.0744678	0.0493506	0.814781	-0.551077	0.00430275	-0.351191	0.0851829	-0.513373	0.00867422	-0.488727	0.0131744	-0.0325842	0.87712
UST	black	-0.132528	0.527707	0.132528	0.527707	-0.133384	0.525021	-0.215231	0.301495	-0.330849	0.106219	0.0288131	0.891254	-0.355949	0.0807514	-0.283895	0.169039	-0.201999	0.332885	0.0205924	0.92217	0.459468	0.0208526	0.30084	0.143935	0.515419	0.00836694	0.437722	0.0286456	0.17672	0.398086
UTP14A	black	-0.171376	0.412732	0.171376	0.412732	-0.17688	0.397653	-0.178991	0.391953	-0.0190764	0.927884	0.314264	0.126033	0.0474263	0.821888	-0.220473	0.289587	-0.366317	0.0717013	-0.0666036	0.75176	0.544303	0.00490927	0.276835	0.180353	0.644175	0.00051057	0.489487	0.0130114	-0.186631	0.371716
UTP20	black	-0.375037	0.0647087	0.375037	0.0647087	-0.0085016	0.967828	-0.0945165	0.653146	-0.12728	0.544321	0.0396462	0.850755	0.0701318	0.739046	-0.325783	0.112009	-0.365872	0.0720735	-0.163331	0.435328	0.454134	0.0225822	0.151285	0.470375	0.787705	2.95884e-06	0.734937	2.86154e-05	-0.190726	0.36112
VANGL1	black	-0.291746	0.157053	0.291746	0.157053	0.0925026	0.660097	-0.144767	0.489925	-0.21294	0.306793	-0.178858	0.39231	-0.315285	0.12474	-0.328417	0.10897	-0.304675	0.138645	-0.0782451	0.710066	0.454811	0.0223566	0.224991	0.279562	0.694537	0.000117134	0.552161	0.00421181	0.183553	0.379795
VCL	black	-0.254896	0.218821	0.254896	0.218821	0.261048	0.207523	-0.190534	0.361613	0.0183162	0.930752	-0.0230146	0.913047	-0.419448	0.0368665	0.0170515	0.935523	-0.488826	0.013153	-0.18705	0.370622	0.448031	0.0247021	0.0943546	0.653704	0.713263	6.27544e-05	0.341532	0.0947395	-0.0746809	0.722752
VCP	black	-0.0638845	0.761601	0.0638845	0.761601	-0.0656282	0.755286	-0.324327	0.113715	0.242311	0.243202	0.0323946	0.87783	0.0990479	0.637608	0.0256925	0.902974	-0.314207	0.126105	0.0249375	0.905813	0.560172	0.00358886	0.301891	0.142472	0.704233	8.52901e-05	0.362781	0.0746963	-0.326385	0.111309
VKORC1L1	black	-0.235954	0.256169	0.235954	0.256169	-0.272927	0.186837	-0.331111	0.105925	-0.286118	0.165583	0.059391	0.777943	-0.188252	0.3675	-0.230198	0.268288	-0.258698	0.211791	0.0863203	0.681606	0.682814	0.000169218	0.432226	0.0309457	0.7632	9.11706e-06	0.561971	0.00346031	-0.119668	0.568841
WDR1	black	-0.319428	0.119596	0.319428	0.119596	0.213913	0.304537	-0.27753	0.179216	0.162318	0.438222	0.19848	0.341554	-0.0606743	0.773266	-0.181533	0.385152	-0.244784	0.238276	-0.0926361	0.659636	0.339639	0.0967027	0.120265	0.566899	0.588811	0.00195798	0.42077	0.0362153	-0.158398	0.449507
WDR46	black	-0.33995	0.0963783	0.33995	0.0963783	0.172369	0.409989	-0.251668	0.224912	-0.00258021	0.990234	-0.230789	0.267026	-0.43978	0.0278203	-0.275946	0.181814	-0.327525	0.109993	-0.0236851	0.910524	0.554782	0.0039987	0.325875	0.111902	0.651005	0.000424707	0.30788	0.134333	0.216039	0.299639
WDR74	black	0.569538	0.00296132	-0.569538	0.00296132	0.446786	0.0251536	-0.0176587	0.933232	0.532162	0.00617703	0.0449187	0.831169	0.15681	0.454122	0.068294	0.74566	0.0448092	0.831575	-0.0600185	0.775655	-0.322406	0.115995	-0.191413	0.359362	-0.370962	0.067908	-0.553449	0.00410591	0.408016	0.0428958
WHAMM	black	-0.506143	0.00983617	0.506143	0.00983617	0.302984	0.140961	-0.162725	0.437057	-0.040405	0.84793	-0.104083	0.620517	-0.514102	0.00856368	-0.0518645	0.805518	-0.413398	0.0399675	-0.197629	0.343668	0.354844	0.0817642	0.0547199	0.795029	0.636283	0.000628216	0.387545	0.0556089	-0.0503126	0.811234
WTH3DI	black	-0.390382	0.0536904	0.390382	0.0536904	0.145519	0.48765	0.0574264	0.785117	-0.242026	0.243773	0.0939686	0.655034	-0.2631	0.203843	-0.53728	0.00561273	-0.598829	0.00156302	-0.319831	0.119103	0.552165	0.00421146	0.13613	0.516444	0.890184	2.56962e-09	0.658444	0.000345744	0.0633191	0.763652
WWC2	black	-0.424912	0.0342336	0.424912	0.0342336	-0.296897	0.149523	-0.341344	0.0949333	-0.176493	0.398703	0.0329572	0.875724	-0.179126	0.391589	-0.162206	0.43854	-0.254899	0.218816	0.109824	0.601258	0.707738	7.58141e-05	0.447542	0.0248786	0.814824	7.09062e-07	0.638918	0.000586562	-0.277329	0.179545
WWTR1	black	-0.016738	0.936706	0.016738	0.936706	0.264826	0.200783	0.108271	0.606443	-0.0650944	0.757217	-0.134593	0.521236	0.00509203	0.980728	-0.444611	0.0259585	-0.341476	0.0947976	-0.230736	0.267141	0.223201	0.283508	0.0169065	0.93607	0.500295	0.0108681	0.329248	0.108024	0.00689957	0.973888
XBP1	black	-0.549761	0.00441533	0.549761	0.00441533	-0.00345171	0.986935	0.0515218	0.80678	-0.139285	0.50668	0.222324	0.285454	-0.0373337	0.859372	-0.48566	0.0138491	-0.58947	0.00192961	-0.313741	0.126698	0.510492	0.00912277	0.12515	0.551132	0.827199	3.41481e-07	0.696335	0.000110543	-0.0219597	0.917019
YARS	black	-0.280852	0.173854	0.280852	0.173854	-0.0102733	0.961128	-0.422007	0.0356143	0.0830175	0.693198	0.0354416	0.866435	-0.287207	0.163908	-0.270556	0.190846	-0.35779	0.079084	0.064217	0.760395	0.764159	8.74643e-06	0.473271	0.0168711	0.810505	9.03621e-07	0.35451	0.0820723	-0.1672	0.424379
YIPF1	black	-0.438744	0.0282333	0.438744	0.0282333	-0.0873265	0.678088	-0.325201	0.112689	-0.191433	0.359311	-0.167961	0.422244	-0.356311	0.0804211	-0.326763	0.110871	-0.333978	0.102756	0.0377253	0.857912	0.739318	2.4194e-05	0.456259	0.0218797	0.861902	3.10262e-08	0.632986	0.000683906	0.0325579	0.877219
YRDC	black	-0.472304	0.0171281	0.472304	0.0171281	-0.0689074	0.743451	-0.190682	0.361233	-0.131497	0.530952	-0.131672	0.5304	-0.379419	0.0613987	-0.221662	0.286927	-0.48268	0.014532	-0.0721561	0.731781	0.677223	0.000200519	0.346947	0.0892881	0.768454	7.24489e-06	0.467486	0.0184566	0.124382	0.553596
ZBTB38	black	-0.193475	0.35411	0.193475	0.35411	-0.12052	0.56607	-0.394953	0.0507084	-0.139826	0.505014	-0.170957	0.413891	-0.376022	0.0639524	-0.115209	0.583427	-0.295514	0.151519	0.098105	0.640829	0.694433	0.000117528	0.450273	0.0239055	0.786645	3.11563e-06	0.457171	0.0215837	0.11291	0.591013
ZBTB48	black	0.264343	0.201635	-0.264343	0.201635	-0.0679443	0.746921	-0.033163	0.874954	0.304178	0.139323	0.0601751	0.775085	0.51117	0.0090155	0.409702	0.0419607	0.413845	0.0397315	0.158539	0.449099	-0.45562	0.022089	-0.201111	0.33506	-0.541262	0.00520412	-0.392517	0.0522813	0.253979	0.220541
ZFYVE27	black	0.123669	0.55589	-0.123669	0.55589	0.195357	0.349358	-0.142122	0.497974	0.374011	0.0655024	0.0300802	0.886501	0.207506	0.319591	0.531523	0.00625078	0.441889	0.0269947	0.140601	0.502631	-0.522136	0.00742138	-0.258182	0.212736	-0.594218	0.00173535	-0.503993	0.0102057	-0.0806308	0.701617
ZNF208	black	-0.14573	0.48701	0.14573	0.48701	0.114037	0.587289	-0.0836236	0.691066	-0.262567	0.204794	0.0577441	0.783956	-0.368439	0.0699486	-0.124298	0.553867	-0.405261	0.0444588	-0.175454	0.401528	0.344276	0.0919472	0.0773669	0.713185	0.541685	0.00516222	0.369647	0.0689656	0.270628	0.190724
ZNF326	black	-0.237574	0.252822	0.237574	0.252822	0.0725976	0.7302	-0.456248	0.0218835	0.173614	0.406562	-0.0159493	0.939683	-0.379914	0.061033	0.169339	0.418392	-0.324731	0.11324	0.0432469	0.837369	0.564904	0.00325902	0.288183	0.162417	0.69658	0.000109671	0.26054	0.208439	-0.252328	0.223658
ZNF425	black	-0.491096	0.012672	0.491096	0.012672	-0.203505	0.329218	0.0732057	0.728023	-0.46968	0.0178415	-0.149163	0.476694	-0.328056	0.109384	-0.404169	0.0450909	-0.0751314	0.721144	0.00243525	0.990782	0.31038	0.131036	0.202125	0.332577	0.402881	0.0458452	0.472427	0.0170953	-0.0525056	0.80316
ZNF516	black	0.575032	0.00263859	-0.575032	0.00263859	0.256121	0.21654	-0.0751304	0.721148	0.308949	0.132917	-0.253474	0.221492	-0.101178	0.630356	0.479357	0.0153254	0.398424	0.0485318	0.189005	0.365551	-0.493537	0.0121709	-0.180535	0.387813	-0.657616	0.00035385	-0.707681	7.59607e-05	0.325293	0.11258
ZNF562	black	-0.248735	0.230543	0.248735	0.230543	-0.0638952	0.761562	-0.196017	0.3477	-0.0648496	0.758104	0.28456	0.168	0.174264	0.404781	-0.106792	0.611396	-0.233622	0.261034	-0.103396	0.622837	0.351205	0.0851692	0.0903531	0.667547	0.678773	0.000191374	0.629276	0.000751644	-0.0743085	0.724081
ZNF76	black	0.32942	0.107829	-0.32942	0.107829	0.211183	0.310896	0.0495102	0.814192	0.462344	0.0199658	-0.0197391	0.925386	0.221948	0.286289	0.393714	0.0515033	0.114675	0.585184	-0.0244819	0.907526	-0.375184	0.064595	-0.21241	0.308029	-0.535053	0.00585275	-0.558474	0.00371395	0.139967	0.504579
ZNF862	black	0.337059	0.0994274	-0.337059	0.0994274	-0.361935	0.0754266	-0.0437306	0.835575	0.0422934	0.84091	-0.263819	0.202564	-0.00716555	0.972882	0.566142	0.0031771	0.496484	0.0115877	0.373947	0.0655524	-0.293874	0.153911	0.0359361	0.864588	-0.661851	0.000314077	-0.4863	0.0137062	-0.04138	0.844304
ZNRF1	black	-0.0268434	0.898649	0.0268434	0.898649	0.546233	0.00472957	-0.12207	0.561049	0.295941	0.150902	-0.136307	0.515894	-0.360658	0.0765396	0.0384906	0.855059	-0.345272	0.090948	-0.190461	0.361801	0.134562	0.521332	-0.0482334	0.818905	0.315858	0.12402	-0.11231	0.592996	0.336742	0.0997658
ZPR1	black	-0.393447	0.0516761	0.393447	0.0516761	0.287359	0.163674	-0.205128	0.32529	-0.0116247	0.956019	-0.103571	0.622244	-0.288233	0.16234	-0.230668	0.267285	-0.159396	0.44662	-0.0960714	0.647798	0.223585	0.282658	0.0537365	0.798637	0.553651	0.00408952	0.473655	0.0167701	0.065942	0.754151
AACS	purple	-0.529708	0.00646411	0.529708	0.00646411	0.0852726	0.685276	0.0742118	0.724427	-0.316277	0.123494	0.0560531	0.790142	-0.105365	0.616192	-0.056145	0.789806	-0.356241	0.0804847	-0.285515	0.166516	0.157552	0.451963	-0.123874	0.55523	0.617263	0.00101235	0.685903	0.000153835	0.105242	0.616609
ABCC3	purple	0.607167	0.00128843	-0.607167	0.00128843	0.341971	0.0942886	-0.110639	0.598544	0.506734	0.00973663	-0.0560619	0.79011	-0.1215	0.562892	0.260616	0.208303	-0.126856	0.545672	-0.0042979	0.983733	-0.0526251	0.802721	-0.0145455	0.944983	-0.245575	0.236714	-0.691091	0.00013074	0.272585	0.187411
ABCC4	purple	0.226127	0.277079	-0.226127	0.277079	0.180074	0.389046	-0.0893944	0.67088	0.367157	0.0710033	-0.283034	0.170393	-0.231725	0.265039	0.102107	0.627202	0.0697283	0.740497	0.155175	0.4589	-0.0169015	0.936089	0.112308	0.593005	-0.315617	0.124323	-0.666323	0.00027636	-0.00300437	0.988628
ABCC6	purple	0.287462	0.163518	-0.287462	0.163518	-0.0743849	0.723808	-0.0317101	0.880393	0.201227	0.334776	-0.157092	0.453301	0.239944	0.247979	0.467711	0.0183928	0.611372	0.00116647	0.286496	0.165	-0.511669	0.00893715	-0.161726	0.439915	-0.696688	0.000109289	-0.505714	0.00990898	-0.0543653	0.796329
ABHD2	purple	-0.0795135	0.70557	0.0795135	0.70557	0.0098011	0.962914	-0.0814881	0.698589	-0.256881	0.215131	-0.00427402	0.983823	0.00586189	0.977814	0.0574733	0.784945	0.0536206	0.799063	-0.0212635	0.919641	0.0477203	0.820801	-0.0462162	0.826364	0.325468	0.112376	0.441585	0.0271125	-0.0307801	0.883878
ACOT6	purple	-0.305131	0.138025	0.305131	0.138025	0.0356433	0.865682	0.24433	0.239176	-0.454464	0.0224721	-0.140011	0.504445	-0.233326	0.261657	-0.277778	0.178813	-0.270154	0.191532	-0.258824	0.21156	0.0897827	0.669529	-0.110766	0.598122	0.360701	0.0765014	0.55215	0.00421274	-0.0517392	0.80598
ACSF2	purple	0.318001	0.12135	-0.318001	0.12135	0.213315	0.305922	-0.22617	0.276985	0.506269	0.00981485	-0.403831	0.0452876	-0.121289	0.563579	0.511232	0.0090057	0.263324	0.203443	0.232398	0.263614	-0.202627	0.331353	0.015338	0.941991	-0.467106	0.0185647	-0.697878	0.00010515	-0.0638588	0.761694
ADAM29	purple	-0.271349	0.189498	0.271349	0.189498	0.0322102	0.878521	0.186769	0.371354	-0.389836	0.0540554	-0.0105696	0.960008	-0.0780663	0.710701	-0.319769	0.11918	-0.181429	0.385429	-0.198323	0.341942	0.031062	0.882821	-0.064764	0.758414	0.239485	0.248912	0.426242	0.0336158	0.244624	0.238592
ADAMTS9	purple	-0.394807	0.0508017	0.394807	0.0508017	-0.23434	0.25953	0.388262	0.0551186	-0.768409	7.25953e-06	-0.084012	0.689701	-0.0603372	0.774494	-0.432892	0.0306592	-0.118325	0.573215	-0.203495	0.329241	0.0683711	0.745382	-0.0803853	0.702485	0.370672	0.0681399	0.809028	9.80384e-07	0.0901437	0.668274
ADCK3	purple	0.45926	0.0209179	-0.45926	0.0209179	-0.159854	0.445298	-0.331418	0.105582	0.270278	0.191322	-0.318496	0.12074	-0.198758	0.340864	0.275229	0.182999	0.459176	0.0209443	0.494385	0.0120006	-0.0244183	0.907765	0.318433	0.120817	-0.569074	0.00299002	-0.785864	3.2359e-06	0.164282	0.432623
ADGRE1	purple	-0.511811	0.008915	0.511811	0.008915	0.159976	0.444945	0.459857	0.0207308	-0.485742	0.0138309	0.246949	0.234017	-0.0207527	0.921566	-0.681164	0.000177979	-0.506423	0.00978898	-0.536059	0.00574327	0.0887372	0.673167	-0.245139	0.237574	0.536888	0.00565431	0.779753	4.32912e-06	0.05737	0.785323
ADGRE4P	purple	-0.531994	0.00619638	0.531994	0.00619638	-0.141359	0.500306	0.113894	0.58776	-0.517994	0.00799323	-0.204925	0.32578	-0.236368	0.25531	-0.441864	0.0270044	-0.222372	0.285346	-0.110113	0.600295	0.374118	0.0654193	0.164389	0.432318	0.607932	0.00126545	0.776319	5.07829e-06	0.103608	0.622119
ADGRL4	purple	-0.25481	0.218982	0.25481	0.218982	0.181302	0.385767	0.289036	0.161122	-0.456721	0.0217295	-0.0929956	0.658393	-0.164477	0.43207	-0.292376	0.156119	-0.242325	0.243174	-0.308909	0.132968	-0.0316623	0.880572	-0.194693	0.35103	0.352356	0.0840809	0.515972	0.00828544	0.389676	0.0541627
ADRB1	purple	0.143213	0.494647	-0.143213	0.494647	0.530505	0.00636971	0.421926	0.0356535	0.155891	0.456806	0.159147	0.44734	-0.0523598	0.803697	-0.029223	0.889716	-0.0993389	0.636615	-0.343444	0.0927868	-0.521002	0.00757432	-0.488391	0.013247	-0.424371	0.0344873	-0.377027	0.0631891	0.189828	0.36343
AFAP1	purple	-0.370006	0.068676	0.370006	0.068676	0.195247	0.349633	0.282049	0.171948	-0.357928	0.0789598	-0.128386	0.5408	-0.292261	0.156288	-0.335582	0.101013	-0.397281	0.0492403	-0.343858	0.0923683	0.165267	0.42983	-0.122235	0.560517	0.48261	0.0145483	0.492429	0.0123962	-0.0802314	0.703029
AGPS	purple	-0.414469	0.0394037	0.414469	0.0394037	-0.519572	0.00777113	-0.268095	0.195071	-0.517633	0.00804476	-0.183786	0.379181	-0.116014	0.580781	-0.127663	0.543101	0.0834389	0.691715	0.260886	0.207814	0.534379	0.005927	0.429855	0.0319827	0.615835	0.00104799	0.760887	1.00695e-05	-0.273051	0.186628
AJUBA	purple	-0.30575	0.137188	0.30575	0.137188	-0.0271969	0.897321	-0.0483694	0.818403	-0.424367	0.034489	-0.317417	0.122074	-0.546788	0.00467887	-0.178943	0.392081	-0.269889	0.191985	-0.0620734	0.768176	0.423118	0.035081	0.193804	0.353276	0.6268	0.00080002	0.537922	0.00554501	0.183249	0.380599
AK4	purple	-0.562126	0.00344942	0.562126	0.00344942	-0.152729	0.4661	0.0948082	0.652141	-0.417241	0.0379747	0.111193	0.596705	-0.0748708	0.722074	0.0178957	0.932338	-0.197354	0.344356	-0.178747	0.392608	0.0883319	0.67458	-0.10961	0.601971	0.389741	0.0541193	0.62585	0.000819272	0.00809018	0.969384
AKAP12	purple	-0.390056	0.053908	0.390056	0.053908	0.0485908	0.817586	0.410855	0.0413307	-0.408113	0.0428413	0.304966	0.13825	0.118471	0.572738	-0.390104	0.0538761	-0.551424	0.00427341	-0.497425	0.0114065	0.119675	0.568816	-0.215845	0.300085	0.520824	0.00759866	0.678408	0.000193491	-0.104601	0.618769
ALDH1L2	purple	-0.0966689	0.645747	0.0966689	0.645747	0.37792	0.062516	0.577504	0.00250348	-0.379679	0.0612068	0.0648978	0.757929	0.179496	0.390597	-0.620747	0.000929742	-0.20644	0.322139	-0.509981	0.00920428	-0.354868	0.0817417	-0.454962	0.0223064	0.116634	0.578749	0.496056	0.011671	0.212371	0.308119
ALDH3A1	purple	0.402353	0.0461569	-0.402353	0.0461569	0.40688	0.0435347	-0.10776	0.608151	0.572885	0.00276096	-0.000270018	0.998978	-0.254402	0.219747	0.155008	0.459391	-0.181358	0.385618	-0.0290894	0.890217	0.0208878	0.921057	0.00653382	0.975272	-0.148839	0.477664	-0.691425	0.000129364	0.107791	0.608048
ALDH5A1	purple	0.240195	0.247469	-0.240195	0.247469	-0.0179989	0.931948	-0.345757	0.0904656	0.414224	0.0395323	-0.22103	0.288338	-0.230646	0.267332	0.285584	0.166409	0.194649	0.351141	0.35309	0.0833925	0.0944669	0.653317	0.278261	0.178027	-0.358935	0.0780601	-0.684095	0.000162683	-0.20548	0.324444
ALOX15	purple	-0.58133	0.00230599	0.58133	0.00230599	0.0979397	0.641394	0.135	0.519966	-0.448499	0.024534	-0.37379	0.0656748	-0.442531	0.0267475	-0.39245	0.0523248	-0.234629	0.258927	-0.184797	0.376518	0.237216	0.25356	0.0143385	0.945765	0.56659	0.00314787	0.646885	0.000474852	-0.0283193	0.893107
AMOT	purple	-0.375569	0.0642995	0.375569	0.0642995	0.0887891	0.672987	0.0032414	0.987731	-0.0966154	0.645931	-0.0259495	0.902008	0.258047	0.212984	-0.0699991	0.739523	0.0831852	0.692608	-0.0915956	0.663237	-0.0962804	0.64708	-0.148701	0.478076	0.287039	0.164166	0.567911	0.00306313	-0.221336	0.287655
ANO1	purple	-0.578311	0.00246064	0.578311	0.00246064	0.103465	0.622602	0.199827	0.33822	-0.512425	0.00881975	0.0617802	0.769242	-0.0632765	0.763806	-0.411136	0.0411781	-0.331038	0.106008	-0.362051	0.0753257	0.14353	0.493681	-0.155656	0.457491	0.656999	0.000359989	0.910605	2.67347e-10	-0.0723255	0.731174
ANXA8	purple	-0.28255	0.171156	0.28255	0.171156	0.0283017	0.893173	0.193709	0.353516	-0.536163	0.00573203	-0.0722173	0.731562	-0.187787	0.368706	-0.393521	0.0516283	-0.198587	0.341288	-0.222747	0.284513	0.101199	0.630283	-0.0460397	0.827017	0.385393	0.0570989	0.674268	0.000219019	0.0103025	0.961018
APEX1	purple	0.263736	0.202712	-0.263736	0.202712	-0.00465296	0.982389	-0.35222	0.0842086	0.497491	0.0113939	-0.0852415	0.685385	-0.130369	0.534512	0.21166	0.309779	0.0895126	0.670468	0.297882	0.148113	0.215264	0.30142	0.320533	0.11825	-0.192794	0.35584	-0.634718	0.000654132	-0.318453	0.120792
APLP2	purple	0.522582	0.00736188	-0.522582	0.00736188	0.305485	0.137546	-0.216426	0.298753	0.54601	0.00475	-0.22564	0.278142	-0.180835	0.387013	0.218627	0.293746	0.170732	0.414515	0.214247	0.303763	-0.07269	0.729869	0.104989	0.61746	-0.357114	0.0796929	-0.741166	2.25185e-05	-0.0535786	0.799217
APOBEC3B	purple	-0.186687	0.371568	0.186687	0.371568	-0.439408	0.0279681	-0.4473	0.0249663	-0.28795	0.162772	-0.109003	0.603995	-0.200111	0.337519	0.153723	0.463167	0.138335	0.509608	0.334179	0.102536	0.488486	0.0132265	0.423298	0.0349951	0.477144	0.0158734	0.482803	0.0145031	-0.159428	0.446526
ARHGAP26	purple	0.168014	0.422094	-0.168014	0.422094	0.176417	0.398909	-0.0997598	0.63518	0.543984	0.00493951	0.479417	0.0153108	0.367618	0.0706227	0.487165	0.0135146	0.0636134	0.762584	-0.0285289	0.89232	-0.317254	0.122275	-0.252692	0.222968	-0.341245	0.0950357	-0.541644	0.00516633	-0.303044	0.140877
ARSB	purple	-0.161396	0.440861	0.161396	0.440861	0.357962	0.0789297	0.214475	0.303237	-0.0974441	0.64309	0.505999	0.00986061	0.332151	0.104768	-0.425364	0.0340228	-0.440786	0.027424	-0.501991	0.01056	-0.0106707	0.959626	-0.309326	0.132419	0.487651	0.0134079	0.569821	0.00294394	0.00127282	0.995182
ARSG	purple	0.429843	0.0319877	-0.429843	0.0319877	-0.227664	0.273737	-0.401845	0.046459	0.276684	0.1806	-0.335698	0.100888	-0.283544	0.169591	0.590443	0.00188837	0.483603	0.0143175	0.552109	0.00421615	-0.0374266	0.859026	0.299503	0.145813	-0.58514	0.00212267	-0.764471	8.62853e-06	0.0746968	0.722695
ASTN2	purple	0.33661	0.0999071	-0.33661	0.0999071	0.231215	0.266121	0.616025	0.00104319	-0.223928	0.281901	0.034028	0.871719	-0.0138289	0.94769	0.0191542	0.927591	0.0477404	0.820727	-0.31629	0.123478	-0.697361	0.00010693	-0.582916	0.00222812	-0.640185	0.000567412	-0.321049	0.117626	0.132988	0.526261
ATG16L1	purple	-0.433819	0.0302645	0.433819	0.0302645	-0.409648	0.0419905	-0.385015	0.0573637	-0.196185	0.347277	-0.244719	0.238405	-0.039854	0.849981	0.0712122	0.735166	0.067502	0.748516	0.265116	0.200271	0.527772	0.00669844	0.426911	0.0333086	0.605471	0.00134065	0.667755	0.000265147	-0.170711	0.414573
ATP1A1	purple	-0.494703	0.0119372	0.494703	0.0119372	0.175209	0.402199	0.14029	0.503587	-0.380797	0.0603856	-0.241477	0.244879	-0.492873	0.0123055	-0.420312	0.0364399	-0.276441	0.180999	-0.219291	0.292244	0.208672	0.316817	-0.00987799	0.962623	0.495979	0.011686	0.560159	0.00358985	-0.126352	0.547284
ATP6V0E2	purple	0.359385	0.0776613	-0.359385	0.0776613	0.670869	0.000242133	0.419288	0.0369462	0.229863	0.269005	0.0277851	0.895112	-0.0998866	0.634748	-0.269316	0.192968	-0.152542	0.466652	-0.359218	0.0778093	-0.455026	0.0222851	-0.422206	0.0355182	-0.324226	0.113834	-0.427549	0.0330175	0.429858	0.0319814
ATP8A1	purple	0.356611	0.0801481	-0.356611	0.0801481	-0.305818	0.137097	-0.305249	0.137866	0.382159	0.0593963	-0.247368	0.2332	0.071027	0.735831	0.429057	0.0323376	0.526042	0.00691371	0.534386	0.00592622	-0.0617369	0.769399	0.310916	0.130337	-0.620121	0.000944152	-0.723549	4.36223e-05	-0.14741	0.481947
ATRNL1	purple	-0.299245	0.146177	0.299245	0.146177	-0.149226	0.476507	0.339726	0.0966123	-0.62207	0.000899949	-0.0683043	0.745623	0.0101907	0.96144	-0.275901	0.181888	-0.221207	0.287944	-0.243617	0.240593	0.0642343	0.760333	-0.121267	0.563649	0.304317	0.139133	0.647813	0.000463128	0.0737063	0.726233
AXIN2	purple	0.160779	0.442633	-0.160779	0.442633	0.221776	0.286673	-0.107173	0.610118	0.487333	0.0134777	-0.297956	0.148008	-0.126948	0.545379	0.295482	0.151566	-0.154002	0.462345	0.0207598	0.921539	0.0491521	0.815514	0.035982	0.864417	-0.108256	0.606493	-0.496553	0.0115744	-0.0977481	0.64205
BAG3	purple	-0.335987	0.100576	0.335987	0.100576	0.300589	0.144286	0.366046	0.0719279	-0.433029	0.0306008	0.116846	0.578055	-0.17938	0.390908	-0.50523	0.00999182	-0.653437	0.000397322	-0.561988	0.00345912	0.159278	0.446962	-0.242358	0.243109	0.686353	0.000151699	0.708825	7.30705e-05	-0.000876178	0.996684
BCL2L14	purple	-0.0505057	0.810522	0.0505057	0.810522	0.204133	0.327696	0.0938796	0.655341	0.260863	0.207855	0.0718087	0.733026	0.363364	0.0741959	-0.330835	0.106235	-0.187386	0.369749	-0.207047	0.320687	0.0790565	0.707189	-0.0589931	0.779395	0.341891	0.0943704	0.308401	0.133641	-0.175993	0.40006
BDKRB2	purple	-0.306264	0.136495	0.306264	0.136495	-0.0802217	0.703063	-0.0302786	0.885757	-0.332874	0.103968	-0.11867	0.572091	-0.215264	0.301418	-0.201279	0.334647	-0.0952714	0.650547	-0.00732273	0.972287	0.269258	0.193068	0.158525	0.449139	0.413432	0.0399495	0.470196	0.0176994	0.354148	0.082407
BICD1	purple	-0.261702	0.206345	0.261702	0.206345	0.0655978	0.755396	0.180129	0.3889	-0.418241	0.0374695	-0.168379	0.421071	-0.0940002	0.654925	-0.332097	0.104828	-0.189261	0.364891	-0.225837	0.277712	0.122729	0.558922	-0.0634633	0.763129	0.466491	0.0187411	0.665836	0.000280262	-0.102235	0.626767
BPIFB1	purple	-0.137948	0.510805	0.137948	0.510805	-0.0612982	0.770995	0.0237407	0.910315	-0.168922	0.419553	-0.0153372	0.941994	0.221725	0.286786	-0.22376	0.282273	-0.153579	0.463589	-0.13734	0.512689	0.179318	0.391075	-0.00732087	0.972295	0.511547	0.0089563	0.593921	0.001747	-0.00235588	0.991083
BTN2A3P	purple	0.624404	0.000849361	-0.624404	0.000849361	-0.0404796	0.847653	-0.0650141	0.757508	0.311082	0.130122	-0.132949	0.526384	0.171804	0.411548	0.322795	0.115531	0.189915	0.363206	0.182935	0.38143	-0.100722	0.631903	0.0774216	0.712991	-0.39301	0.0519597	-0.522705	0.00734554	0.132727	0.527082
C11orf24	purple	-0.439946	0.0277547	0.439946	0.0277547	0.346626	0.0896039	0.188454	0.366976	-0.129167	0.538319	0.133002	0.52622	-0.100214	0.633632	-0.416045	0.0385862	-0.606322	0.00131421	-0.468793	0.018088	0.277377	0.179467	-0.120278	0.566857	0.792034	2.38892e-06	0.700687	9.59199e-05	0.102018	0.627502
C12orf49	purple	-0.485896	0.0137963	0.485896	0.0137963	0.165916	0.427997	0.261165	0.20731	-0.430321	0.0317765	0.305009	0.138192	0.0856745	0.683867	-0.592714	0.00179498	-0.493237	0.0122316	-0.459339	0.0208931	0.185795	0.373901	-0.151906	0.468533	0.648426	0.000455535	0.778882	4.50908e-06	-0.0344675	0.870075
C12orf74	purple	0.337887	0.098547	-0.337887	0.098547	-0.144212	0.491609	-0.335747	0.100834	0.576802	0.00254126	0.111901	0.594355	0.319862	0.119066	0.716802	5.54712e-05	0.573945	0.00269995	0.423356	0.0349677	-0.361963	0.0754019	-0.00252533	0.990441	-0.706136	8.00245e-05	-0.757591	1.15792e-05	-0.193877	0.353091
C16orf95	purple	-0.322037	0.116438	0.322037	0.116438	0.142843	0.495771	0.339056	0.0973137	-0.225681	0.278052	0.111346	0.596194	0.117955	0.574423	-0.158468	0.449306	-0.389436	0.0543245	-0.421188	0.0360112	-0.0714786	0.73421	-0.303633	0.140069	0.290792	0.158477	0.489576	0.0129924	-0.252807	0.222751
C1orf74	purple	-0.453146	0.0229151	0.453146	0.0229151	0.154083	0.462106	0.327809	0.109666	-0.523523	0.00723762	-0.0765104	0.716231	-0.261727	0.2063	-0.376209	0.0638098	-0.364193	0.0734891	-0.406406	0.0438039	0.0365836	0.862171	-0.245128	0.237595	0.504555	0.0101081	0.766347	7.94994e-06	-0.0473025	0.822346
C20orf197	purple	-0.204956	0.325706	0.204956	0.325706	0.0954153	0.650052	0.087624	0.677049	-0.191066	0.360249	-0.0617603	0.769314	0.0580886	0.782697	-0.0550333	0.793879	-0.18076	0.387214	-0.212285	0.308318	0.056215	0.789549	-0.164031	0.433336	0.4916	0.012567	0.566536	0.00315143	-0.247687	0.232578
C3orf58	purple	-0.242369	0.243085	0.242369	0.243085	-0.26181	0.206151	-0.146708	0.48406	-0.423078	0.0350999	-0.368731	0.0697106	-0.357286	0.0795375	-0.387013	0.0559743	-0.12392	0.555082	0.124286	0.553907	0.6086	0.00124568	0.445514	0.025622	0.675586	0.000210592	0.659589	0.000334801	0.0732388	0.727905
C9orf84	purple	-0.192176	0.357413	0.192176	0.357413	-0.343891	0.0923348	-0.337209	0.0992676	-0.305917	0.136962	0.119861	0.568213	0.0305714	0.88466	-0.0958107	0.648693	-0.0415107	0.843818	0.137246	0.51298	0.44025	0.0276348	0.314843	0.125298	0.505975	0.00986476	0.615829	0.00104814	-0.0132034	0.950053
CA2	purple	-0.570306	0.0029143	0.570306	0.0029143	0.146017	0.486145	0.368672	0.0697587	-0.484913	0.0140179	0.0354647	0.866349	-0.0997528	0.635204	-0.617789	0.000999503	-0.568097	0.00305132	-0.497268	0.0114365	0.23544	0.257237	-0.137736	0.511462	0.723362	4.39174e-05	0.909667	3.00025e-10	0.00426924	0.983841
CACNB4	purple	-0.429759	0.0320254	0.429759	0.0320254	0.213186	0.306222	0.400016	0.0475581	-0.435488	0.0295634	0.174187	0.404992	-0.00925765	0.964969	-0.469953	0.0177661	-0.394952	0.0507089	-0.518741	0.00788741	-0.0467501	0.824388	-0.336736	0.0997724	0.494995	0.0118794	0.797442	1.81564e-06	0.0179327	0.932198
CALB1	purple	-0.266974	0.197017	0.266974	0.197017	-0.235759	0.256574	-0.156729	0.454358	-0.13073	0.533371	0.141819	0.4989	0.00356961	0.986489	-0.0256375	0.903181	0.0475742	0.821341	0.0954092	0.650073	0.242689	0.242444	0.168573	0.42053	0.251907	0.224458	0.326278	0.111433	-0.00865909	0.967233
CALML6	purple	-0.070245	0.738639	0.070245	0.738639	0.0871799	0.6786	0.40584	0.0441264	-0.518286	0.00795167	-0.277502	0.179263	-0.314998	0.125102	-0.634767	0.000653307	-0.37033	0.068415	-0.308914	0.132962	0.177933	0.394803	-0.0130807	0.950517	0.361741	0.0755948	0.500607	0.0108109	0.268961	0.193577
CANT1	purple	-0.38792	0.055352	0.38792	0.055352	0.386886	0.0560615	0.460363	0.0205732	-0.368298	0.0700645	0.143762	0.492976	-0.0983745	0.639907	-0.602233	0.0014454	-0.722544	4.52309e-05	-0.67896	0.000190291	0.111181	0.596743	-0.322687	0.11566	0.671757	0.000235896	0.771152	6.42354e-06	0.112725	0.591624
CAPZA3	purple	-0.045235	0.829997	0.045235	0.829997	-0.0096907	0.963331	0.170892	0.414071	-0.369188	0.0693381	0.0530316	0.801227	-0.00512854	0.980589	-0.2251	0.279324	-0.223321	0.283242	-0.221399	0.287513	0.045701	0.828271	-0.107596	0.608703	0.205802	0.32367	0.443949	0.0262076	0.231646	0.265206
CASQ1	purple	-0.422702	0.0352801	0.422702	0.0352801	0.063224	0.763997	0.136257	0.516052	-0.0989819	0.637833	0.375842	0.0640905	0.394886	0.0507511	-0.0615409	0.770112	-0.164111	0.43311	-0.268774	0.193899	-0.0427769	0.839114	-0.234447	0.259306	0.338615	0.097777	0.531652	0.00623579	-0.327635	0.109866
CCDC142	purple	-0.107023	0.610621	0.107023	0.610621	-0.278852	0.177069	0.299761	0.145449	-0.521506	0.00750604	0.0392901	0.852081	0.233307	0.261697	0.00989797	0.962547	-0.0443816	0.83316	-0.161395	0.440863	-0.0874966	0.677494	-0.186827	0.371204	0.151469	0.469828	0.543848	0.00495254	-0.0898086	0.669439
CCDC169	purple	0.317325	0.122188	-0.317325	0.122188	0.158143	0.450247	-0.00106734	0.99596	0.35875	0.0782249	-0.204896	0.32585	-0.0598204	0.776377	0.267026	0.196927	0.107316	0.60964	0.0896224	0.670086	-0.210463	0.312587	-0.0666893	0.75145	-0.389357	0.0543771	-0.55974	0.00362036	0.345692	0.0905295
CCDC69	purple	0.343373	0.0928588	-0.343373	0.0928588	0.178458	0.393388	-0.13208	0.529117	0.568637	0.00301733	0.0835873	0.691193	0.390266	0.0537679	0.323599	0.114575	0.539803	0.00535082	0.234517	0.259159	-0.527763	0.00669952	-0.167284	0.424144	-0.723267	4.40681e-05	-0.682742	0.000169593	-0.164384	0.432334
CCL26	purple	-0.564247	0.00330322	0.564247	0.00330322	0.0515627	0.806629	0.319152	0.119934	-0.532333	0.00615752	-0.0764502	0.716445	-0.0892573	0.671357	-0.641189	0.000552611	-0.328952	0.10836	-0.342328	0.0939227	0.186964	0.370846	-0.068488	0.744961	0.60028	0.00151192	0.846915	9.39213e-08	-0.0265532	0.899739
CCR3	purple	-0.599749	0.00153042	0.599749	0.00153042	0.158443	0.449377	0.389696	0.0541495	-0.485737	0.013832	0.245393	0.237074	-0.0137433	0.948014	-0.548835	0.00449602	-0.426308	0.0335853	-0.488689	0.0131827	0.0431807	0.837615	-0.246461	0.234973	0.495993	0.0116832	0.764302	8.69206e-06	0.126816	0.545802
CD101	purple	-0.212475	0.307876	0.212475	0.307876	0.194317	0.351979	0.159006	0.447746	-0.145458	0.487833	-0.0404799	0.847652	0.213776	0.304853	-0.455432	0.0221509	-0.19167	0.358705	-0.265053	0.200381	0.0770735	0.714228	-0.0929442	0.65857	0.506855	0.00971632	0.674663	0.000216466	0.208119	0.31813
CD109	purple	-0.368554	0.069855	0.368554	0.069855	-0.149067	0.476982	0.0327217	0.876606	-0.60053	0.00150324	0.0271088	0.897652	-0.25237	0.223578	-0.105417	0.61602	-0.257308	0.214344	-0.158026	0.450585	0.278659	0.177382	0.00535548	0.979731	0.588192	0.00198497	0.737948	2.55074e-05	-0.0921359	0.661366
CD1C	purple	-0.49028	0.0128431	0.49028	0.0128431	-0.0391998	0.852417	0.138806	0.508155	-0.270075	0.191667	0.113737	0.58828	0.321076	0.117594	-0.499492	0.0110166	-0.138634	0.508685	-0.179904	0.389503	0.146183	0.485642	0.0116241	0.956022	0.46044	0.0205494	0.698897	0.000101715	-0.0806864	0.70142
CD44	purple	-0.554008	0.00406062	0.554008	0.00406062	0.137773	0.511349	0.271467	0.189298	-0.508149	0.00950163	0.162534	0.437603	-0.0475486	0.821436	-0.452436	0.0231566	-0.468508	0.0181679	-0.462147	0.0200256	0.15375	0.463088	-0.201055	0.335197	0.691369	0.000129593	0.912054	2.23176e-10	-0.106075	0.613806
CD69	purple	-0.356041	0.0806673	0.356041	0.0806673	-0.0786585	0.7086	-0.0899348	0.669	-0.0812025	0.699597	0.299997	0.145117	0.182175	0.383443	-0.323989	0.114114	-0.154344	0.461339	-0.0614857	0.770313	0.326605	0.111053	0.163726	0.434205	0.515083	0.00841678	0.526523	0.00685327	-0.159631	0.445939
CD9	purple	-0.490698	0.0127551	0.490698	0.0127551	-0.354988	0.0816314	-0.187751	0.3688	-0.598079	0.00159	-0.242393	0.243037	-0.282766	0.170815	-0.237115	0.253767	-0.0616186	0.76983	0.123489	0.556469	0.519883	0.00772806	0.368299	0.0700632	0.632464	0.000693102	0.824684	3.97953e-07	-0.0928146	0.659018
CDC25A	purple	-0.463317	0.0196725	0.463317	0.0196725	0.190018	0.362941	0.242512	0.242798	-0.178684	0.392778	0.00364927	0.986188	0.0736681	0.72637	-0.456412	0.0218299	-0.251317	0.225581	-0.300634	0.144224	-0.012046	0.954427	-0.159613	0.445994	0.307941	0.134251	0.460928	0.0203984	0.0307535	0.883977
CDC37	purple	-0.560741	0.00354778	0.560741	0.00354778	0.361111	0.0761434	0.349123	0.0871652	-0.262356	0.205172	0.254049	0.220408	-0.0083757	0.968304	-0.482981	0.0144618	-0.706285	7.96252e-05	-0.651146	0.00042308	0.124181	0.554243	-0.320057	0.118828	0.718449	5.23436e-05	0.792781	2.30117e-06	-0.0353165	0.866903
CDC6	purple	-0.434247	0.0300833	0.434247	0.0300833	-0.301361	0.143209	-0.0713397	0.734708	-0.452065	0.0232836	0.0166757	0.936941	-0.0764387	0.716487	-0.22745	0.274201	-0.292535	0.155883	-0.0427429	0.83924	0.480092	0.015147	0.247112	0.233699	0.655374	0.000376628	0.715148	5.87767e-05	-0.168005	0.422119
CDH26	purple	-0.600271	0.00151223	0.600271	0.00151223	-0.257466	0.214053	0.0109744	0.958477	-0.530398	0.00638229	-0.230228	0.268224	-0.0399054	0.849789	-0.361529	0.0757786	-0.00549844	0.97919	0.00931616	0.964748	0.299999	0.145115	0.172615	0.409309	0.551721	0.00424856	0.850912	7.07307e-08	-0.182676	0.382115
CDK13	purple	0.137875	0.511031	-0.137875	0.511031	0.179628	0.390242	-0.287833	0.162951	0.39622	0.0499052	-0.286629	0.164796	-0.0851902	0.685565	0.36745	0.0707618	0.481808	0.0147369	0.346058	0.0901665	-0.236678	0.254668	0.0402825	0.848386	-0.368311	0.0700539	-0.510332	0.00914816	-0.00466656	0.982338
CDR2	purple	-0.461097	0.0203464	0.461097	0.0203464	-0.135567	0.518198	0.17284	0.40869	-0.323729	0.114421	0.135469	0.518503	0.0355367	0.86608	-0.509164	0.0093358	-0.405637	0.0442431	-0.245539	0.236786	0.395856	0.0501349	0.101308	0.629912	0.618621	0.000979426	0.707907	7.53833e-05	0.123472	0.556524
CEMIP	purple	-0.328539	0.10883	0.328539	0.10883	-0.221465	0.287367	0.153838	0.462829	-0.517194	0.00810786	0.0915766	0.663303	0.00224689	0.991495	-0.262096	0.205637	-0.294288	0.153305	-0.213279	0.306006	0.28868	0.161661	0.016196	0.938752	0.554671	0.00400751	0.809969	9.30851e-07	-0.324857	0.113092
CEP72	purple	-0.548508	0.00452486	0.548508	0.00452486	0.0204871	0.922567	0.277769	0.178827	-0.289334	0.160669	0.0950925	0.651163	0.190628	0.361372	-0.419273	0.0369535	-0.240259	0.247339	-0.335439	0.101167	0.041141	0.845193	-0.17308	0.40803	0.472922	0.0169636	0.773177	5.86257e-06	-0.199012	0.340235
CES3	purple	0.336102	0.100453	-0.336102	0.100453	0.0918637	0.662308	-0.361404	0.0758875	0.659614	0.000334568	0.205902	0.323428	0.479994	0.0151708	0.599732	0.00153102	0.471411	0.0173682	0.285208	0.166992	-0.372051	0.0670409	-0.0826769	0.694397	-0.542327	0.00509922	-0.606048	0.00132267	-0.195934	0.347907
CFL1	purple	-0.324126	0.113952	0.324126	0.113952	0.458702	0.0210942	0.342307	0.093944	-0.118395	0.572987	0.222796	0.284405	0.0342404	0.870924	-0.546257	0.00472738	-0.688976	0.000139759	-0.623106	0.000877189	0.164866	0.430966	-0.255358	0.217958	0.727986	3.71047e-05	0.711073	6.76741e-05	0.0160298	0.939379
CFTR	purple	-0.336774	0.0997323	0.336774	0.0997323	-0.445275	0.0257107	0.0243251	0.908116	-0.559254	0.00365608	-0.331277	0.105741	-0.159098	0.44748	-0.276662	0.180637	0.148155	0.479713	0.160271	0.444094	0.252338	0.223639	0.229588	0.269594	0.292632	0.155739	0.561947	0.003462	-0.169694	0.417401
CGNL1	purple	-0.0867545	0.680087	0.0867545	0.680087	0.0756428	0.719321	0.0473527	0.82216	0.0631747	0.764176	-0.0617195	0.769463	-0.284585	0.167962	0.115704	0.5818	-0.000869746	0.996708	-0.00989537	0.962557	-0.0979811	0.641253	-0.0585243	0.781106	-0.223794	0.282197	-0.310576	0.13078	0.16174	0.439875
CHD4	purple	0.375446	0.0643939	-0.375446	0.0643939	0.176196	0.399509	-0.38051	0.0605951	0.526664	0.00683572	-0.205603	0.324146	-0.038323	0.855684	0.475286	0.016346	0.430072	0.0318866	0.364997	0.072808	-0.181302	0.385766	0.0848257	0.686843	-0.383333	0.0585545	-0.649134	0.000446876	-0.141012	0.501369
CHKA	purple	0.283412	0.169798	-0.283412	0.169798	-0.0471092	0.82306	-0.471826	0.0172563	0.481172	0.0148878	-0.196606	0.346222	-0.281059	0.173523	0.585929	0.00208632	0.178729	0.392658	0.407668	0.043091	0.154157	0.46189	0.313546	0.126947	-0.339893	0.0964375	-0.80174	1.45135e-06	-0.0937641	0.65574
CHL1	purple	0.404976	0.0446228	-0.404976	0.0446228	-0.0710827	0.735631	-0.385491	0.0570306	0.683734	0.000164501	0.0728338	0.729354	0.253063	0.222266	0.489257	0.0130606	0.356059	0.080651	0.369546	0.0690474	-0.115013	0.584072	0.143446	0.493937	-0.436909	0.0289769	-0.676491	0.00020497	0.0725325	0.730433
CHRNB1	purple	-0.316129	0.12368	0.316129	0.12368	0.0154965	0.941393	0.267186	0.196648	-0.351913	0.0844989	-0.333945	0.102792	-0.0663854	0.752548	-0.425521	0.0339496	0.0220336	0.916741	-0.119271	0.570133	-0.0528698	0.801821	-0.0610198	0.772008	0.15461	0.460558	0.483383	0.0143684	0.282893	0.170614
CHURC1-FNTB	purple	-0.310433	0.130967	0.310433	0.130967	0.220546	0.289422	0.0501353	0.811887	-0.0510422	0.808546	0.000405534	0.998465	0.0618449	0.769007	-0.551204	0.00429197	-0.329805	0.107394	-0.258401	0.212335	0.297647	0.148448	0.0666939	0.751433	0.65713	0.000358678	0.649526	0.000442155	0.182488	0.382613
CLC	purple	-0.677681	0.000197776	0.677681	0.000197776	-0.127939	0.54222	0.0380649	0.856646	-0.425207	0.034096	0.0749012	0.721966	-0.0443115	0.83342	-0.525303	0.00700755	-0.195879	0.348046	-0.127567	0.543407	0.348388	0.0878778	0.139391	0.506351	0.628878	0.000759248	0.797693	1.79236e-06	0.0290095	0.890517
CLCA1	purple	-0.359299	0.0777374	0.359299	0.0777374	0.083615	0.691096	0.389215	0.0544732	-0.582662	0.00224043	-0.173376	0.407217	-0.0721418	0.731832	-0.573693	0.00271436	-0.264164	0.201952	-0.353471	0.0830366	0.0415985	0.843492	-0.156766	0.454251	0.453972	0.0226366	0.789558	2.7015e-06	0.146221	0.485527
CLIC4	purple	-0.388138	0.0552036	0.388138	0.0552036	-0.118255	0.573444	0.0802649	0.70291	-0.38808	0.0552431	0.241137	0.245564	0.140009	0.504448	-0.420792	0.0362045	-0.231231	0.266085	-0.18735	0.369843	0.254644	0.219293	0.0256944	0.902967	0.613441	0.00111017	0.758761	1.10213e-05	-0.158738	0.448521
CLSPN	purple	0.00722118	0.972672	-0.00722118	0.972672	-0.175806	0.400569	0.0518796	0.805463	-0.473445	0.0168254	0.0221716	0.916221	0.0942672	0.654005	-0.104439	0.619313	-0.0755854	0.719526	-0.0855923	0.684155	0.0467342	0.824447	-0.0449851	0.830923	0.265267	0.200005	0.531279	0.00627906	0.193034	0.355229
COPA	purple	-0.380506	0.0605983	0.380506	0.0605983	-0.284888	0.167489	-0.461225	0.0203072	-0.194321	0.351968	-0.206257	0.322577	-0.196581	0.346286	-0.0282327	0.893432	-0.0993998	0.636407	0.227063	0.275041	0.664198	0.000293753	0.476669	0.0159933	0.787029	3.05798e-06	0.628933	0.000758191	-0.2176	0.296076
COPG1	purple	-0.279687	0.175721	0.279687	0.175721	-0.0443401	0.833314	-0.260845	0.207887	-0.0498873	0.812802	-0.0911936	0.66463	0.0805822	0.701789	-0.0738875	0.725585	-0.0638721	0.761646	0.0578116	0.783709	0.362327	0.0750877	0.206854	0.321147	0.68018	0.000183384	0.637426	0.000609833	-0.0121907	0.95388
COX17	purple	-0.185035	0.375891	0.185035	0.375891	-0.0753626	0.72032	-0.106204	0.613371	0.0272003	0.897308	0.197601	0.34374	0.438529	0.0283197	-0.372692	0.0665351	0.0910048	0.665285	0.0163576	0.938142	0.144838	0.489711	0.125433	0.550223	0.347109	0.0891283	0.549602	0.00442911	0.0380443	0.856722
CPNE3	purple	-0.19195	0.35799	0.19195	0.35799	-0.0748434	0.722172	-0.00318192	0.987956	-0.279343	0.176277	-0.39939	0.047939	-0.263627	0.202904	-0.430786	0.0315722	-0.127748	0.542829	0.0231994	0.912352	0.387683	0.0555143	0.264354	0.201615	0.471284	0.0174026	0.509837	0.00922729	-0.0181634	0.931328
CPNE4	purple	-0.280679	0.174131	0.280679	0.174131	0.111	0.597344	0.283533	0.169608	-0.153949	0.462503	0.0774892	0.712751	0.234862	0.258439	-0.229213	0.270398	-0.241716	0.244397	-0.35111	0.0852599	-0.0508543	0.809238	-0.250868	0.226438	0.374306	0.0652739	0.584117	0.00217064	0.234043	0.260152
CREB3	purple	-0.619169	0.000966417	0.619169	0.000966417	-0.243547	0.240732	0.0195679	0.926031	-0.418517	0.0373312	-0.0938063	0.655594	-0.0882501	0.674865	-0.364176	0.0735033	-0.18363	0.37959	-0.0362555	0.863396	0.432532	0.0308139	0.236729	0.254565	0.595282	0.00169422	0.716496	5.60703e-05	-0.329529	0.107706
CREB3L4	purple	-0.49036	0.0128264	0.49036	0.0128264	-0.0955179	0.6497	0.011832	0.955236	-0.41647	0.0383681	-0.117343	0.576427	-0.0392567	0.852205	-0.479432	0.0153073	-0.303535	0.140203	-0.155989	0.456518	0.415802	0.0387116	0.172579	0.409409	0.736459	2.70047e-05	0.867722	1.94828e-08	0.180866	0.38693
CREBRF	purple	0.535334	0.005822	-0.535334	0.005822	-0.242304	0.243217	-0.404973	0.0446249	0.193929	0.352961	-0.0398342	0.850054	-0.155789	0.457104	0.192284	0.357137	0.36807	0.0702513	0.480935	0.0149444	0.13643	0.515512	0.376864	0.0633124	-0.327673	0.109823	-0.611151	0.0011726	0.212468	0.307892
CRELD2	purple	-0.221796	0.286628	0.221796	0.286628	0.0204112	0.922853	-0.0681361	0.746229	0.113068	0.590489	0.165591	0.428916	0.208879	0.316326	-0.0438884	0.834989	-0.25333	0.221763	-0.127153	0.544727	0.20238	0.331955	0.0370435	0.860455	0.432409	0.0308667	0.43519	0.0296877	0.0948256	0.652081
CRISP1	purple	-0.425595	0.033915	0.425595	0.033915	-0.128266	0.541179	0.0298115	0.887508	-0.336814	0.0996895	-0.182868	0.381606	-0.050056	0.81218	-0.0429376	0.838517	-0.109295	0.603023	-0.0580748	0.782747	0.0952951	0.650466	0.0258127	0.902522	0.196433	0.346657	0.364706	0.0730541	0.433177	0.0305373
CRNN	purple	-0.0301418	0.88627	0.0301418	0.88627	-0.170628	0.414804	0.245602	0.236661	-0.442551	0.0267399	0.0834868	0.691547	0.151007	0.4712	-0.142922	0.495533	-0.0773169	0.713363	-0.144594	0.490449	-0.0714433	0.734337	-0.118756	0.57181	0.106713	0.611662	0.448178	0.0246493	0.156179	0.455964
CSMD1	purple	0.285179	0.167037	-0.285179	0.167037	0.219771	0.291165	-0.0102475	0.961226	0.0519555	0.805184	-0.175284	0.401993	-0.410777	0.041373	-0.0085242	0.967743	0.127892	0.542372	0.100931	0.631194	-0.138917	0.507814	0.00924074	0.965033	-0.299479	0.145847	-0.420921	0.0361417	0.175793	0.400606
CSNK1G2	purple	0.155224	0.458757	-0.155224	0.458757	0.309526	0.132156	-0.0914808	0.663634	0.620666	0.000931596	0.425939	0.0337556	0.508375	0.00946448	0.335604	0.100989	0.152051	0.468103	-0.0489673	0.816196	-0.397035	0.0493938	-0.275923	0.181852	-0.358352	0.0785808	-0.423277	0.0350051	-0.431075	0.0314457
CSRP1	purple	-0.454954	0.022309	0.454954	0.022309	0.188027	0.368083	0.120945	0.564692	-0.30496	0.138258	-0.279985	0.175242	-0.350614	0.085732	-0.484585	0.0140925	-0.365641	0.0722669	-0.244652	0.238537	0.298386	0.147396	0.0604756	0.77399	0.552112	0.00421592	0.613202	0.00111656	0.00244627	0.990741
CST1	purple	-0.853003	6.07761e-08	0.853003	6.07761e-08	0.0370947	0.860264	0.211898	0.309222	-0.395882	0.0501183	-0.0473449	0.822189	-0.129049	0.538694	-0.457031	0.0216291	-0.338004	0.098423	-0.294746	0.152637	0.223888	0.281991	-0.0486787	0.817261	0.605548	0.00133824	0.758701	1.10497e-05	-0.193592	0.353813
CST2	purple	-0.683885	0.00016374	0.683885	0.00016374	0.133797	0.523726	0.380699	0.0604569	-0.496116	0.0116593	0.00824671	0.968792	-0.020941	0.920856	-0.503015	0.0103776	-0.333742	0.103014	-0.422827	0.0352202	0.0112671	0.957371	-0.241274	0.245288	0.485125	0.0139698	0.791634	2.43714e-06	-0.147898	0.480482
CSTB	purple	-0.217117	0.297176	0.217117	0.297176	-0.101442	0.629457	-0.208847	0.316402	0.0509452	0.808903	0.171269	0.413026	0.171855	0.411408	-0.243874	0.240081	-0.227814	0.273413	-0.0324618	0.877579	0.450268	0.0239072	0.230955	0.266673	0.682756	0.000169519	0.600288	0.00151163	0.0914104	0.663878
CTSC	purple	-0.487826	0.0133699	0.487826	0.0133699	0.135248	0.519191	0.264608	0.201167	-0.423972	0.0346755	-0.103904	0.621121	-0.233007	0.262329	-0.696769	0.000109004	-0.541978	0.00513345	-0.388025	0.0552801	0.384073	0.0580283	0.021627	0.918272	0.769562	6.89696e-06	0.794932	2.06435e-06	-0.021254	0.919677
CTSV	purple	-0.536829	0.00566065	0.536829	0.00566065	-0.234894	0.258373	-0.0127129	0.951907	-0.475792	0.0162161	0.164183	0.432906	-0.182441	0.382738	-0.198203	0.342242	-0.35209	0.0843315	-0.162562	0.437522	0.432215	0.0309504	0.110917	0.597621	0.677805	0.00019704	0.773283	5.8344e-06	-0.178297	0.393822
CXCL17	purple	-0.14346	0.493894	0.14346	0.493894	0.246962	0.233993	0.263578	0.202991	-0.0516716	0.806228	-0.00808017	0.969422	0.114224	0.586673	-0.426543	0.0334773	-0.361421	0.0758728	-0.365059	0.0727557	0.0513711	0.807334	-0.195828	0.348172	0.47608	0.0161428	0.534913	0.00586812	0.00724481	0.972582
CYFIP2	purple	0.298395	0.147383	-0.298395	0.147383	0.184805	0.376497	-0.172896	0.408535	0.414383	0.0394489	-0.281748	0.172426	-0.117285	0.576615	0.211971	0.309051	0.0661717	0.75332	0.172322	0.410116	-0.020067	0.92415	0.135102	0.519647	-0.33577	0.10081	-0.675214	0.000212939	0.047639	0.821102
CYLC1	purple	0.275678	0.182256	-0.275678	0.182256	-0.0621502	0.767897	-0.0314954	0.881197	-0.101118	0.630558	-0.00514261	0.980536	-0.193724	0.353478	0.236815	0.254386	0.0766346	0.715789	0.0889001	0.6726	-0.0735118	0.726928	-0.0237566	0.910255	-0.213615	0.305227	-0.290576	0.158801	0.351095	0.0852733
CYP2E1	purple	-0.662957	0.000304353	0.662957	0.000304353	0.0948186	0.652105	0.285106	0.167151	-0.387725	0.0554855	0.207695	0.319139	0.0552887	0.792943	-0.468587	0.0181458	-0.433853	0.03025	-0.452497	0.0231358	0.111212	0.596639	-0.213593	0.305279	0.604732	0.00136395	0.859736	3.6696e-08	-0.0558333	0.790947
CYP2F1	purple	0.0709792	0.736002	-0.0709792	0.736002	0.480114	0.0151416	0.293062	0.155104	0.170794	0.414345	-0.091851	0.662352	-0.244369	0.239098	0.110305	0.599656	-0.322961	0.115333	-0.350054	0.0862683	-0.27057	0.190823	-0.392265	0.0524459	-0.12794	0.542218	-0.355054	0.081571	0.106884	0.611088
CYSLTR2	purple	-0.413767	0.0397727	0.413767	0.0397727	0.183185	0.380768	0.178973	0.392001	-0.246114	0.235653	0.0167925	0.9365	-0.043145	0.837747	-0.573419	0.00273009	-0.183655	0.379525	-0.252683	0.222986	0.065297	0.756484	-0.0901754	0.668164	0.410375	0.0415918	0.57175	0.0028276	0.115323	0.583052
DAB2	purple	-0.234957	0.258242	0.234957	0.258242	0.116004	0.580814	0.049384	0.814658	-0.340197	0.0961207	-0.131275	0.531652	-0.0528312	0.801963	-0.461543	0.0202094	-0.289466	0.160471	-0.22385	0.282073	0.274016	0.185014	0.0567579	0.787562	0.590447	0.00188819	0.742266	2.15709e-05	0.254855	0.218899
DAPK1	purple	0.30768	0.134599	-0.30768	0.134599	0.264767	0.200885	-0.261552	0.206614	0.391561	0.0529087	-0.320279	0.118558	-0.517543	0.00805764	0.235952	0.256173	0.0579248	0.783295	0.201509	0.334084	0.0737483	0.726083	0.163747	0.434145	-0.161765	0.439805	-0.615846	0.00104773	0.123597	0.556123
DDIT4L	purple	0.38839	0.055032	-0.38839	0.055032	0.277838	0.178715	0.306749	0.135843	0.209165	0.31565	0.13208	0.529116	0.0234565	0.911384	-0.00389082	0.985273	-0.00846562	0.967964	-0.177534	0.395881	-0.396237	0.0498945	-0.295765	0.151156	-0.522748	0.00733984	-0.479581	0.015271	0.146894	0.483501
DENND4A	purple	-0.399778	0.047703	0.399778	0.047703	-0.379588	0.0612739	-0.370596	0.0682012	-0.208333	0.317621	-0.231719	0.265051	0.109975	0.600754	-0.0146501	0.944589	0.291041	0.158104	0.334665	0.102006	0.342109	0.0941471	0.364206	0.0734784	0.463659	0.0195706	0.613865	0.00109893	-0.263627	0.202904
DGKI	purple	-0.244372	0.239093	0.244372	0.239093	-0.271781	0.188768	0.17745	0.39611	-0.30711	0.13536	0.096574	0.646073	0.256573	0.215701	0.0507525	0.809613	0.15963	0.445943	-0.0338686	0.872315	-0.140704	0.502313	-0.145645	0.487268	0.0189184	0.928481	0.417553	0.0378168	-0.127319	0.544196
DHCR24	purple	0.681226	0.000177642	-0.681226	0.000177642	0.335576	0.101019	-0.0888008	0.672946	0.568864	0.00300313	-0.00550833	0.979152	0.313967	0.12641	0.320127	0.118744	0.407471	0.0432017	0.129155	0.538357	-0.490649	0.0127655	-0.213797	0.304804	-0.529613	0.00647542	-0.592719	0.00179481	0.156409	0.455291
DHX35	purple	-0.621872	0.000904345	0.621872	0.000904345	-0.193283	0.354597	-0.0177057	0.933055	-0.566165	0.00317558	-0.302826	0.141178	-0.294757	0.152619	-0.247538	0.232869	-0.160648	0.44301	-0.0386692	0.854394	0.386685	0.0562006	0.183989	0.378643	0.616427	0.00103308	0.80539	1.19493e-06	0.0388525	0.85371
DICER1-AS1	purple	0.307613	0.134688	-0.307613	0.134688	-0.0729382	0.728981	-0.167793	0.422713	0.505584	0.00993128	-0.0191609	0.927566	0.179337	0.391023	0.594526	0.00172338	0.448486	0.0245386	0.298592	0.147102	-0.337888	0.0985454	-0.0475218	0.821535	-0.601732	0.00146223	-0.657073	0.000359254	-0.201678	0.33367
DLG1	purple	-0.376823	0.0633433	0.376823	0.0633433	-0.506453	0.00978395	-0.656872	0.000361271	-0.215491	0.300897	-0.231302	0.265935	-0.204492	0.326825	0.1214	0.563219	0.208242	0.317837	0.489893	0.0129251	0.645294	0.000495559	0.622857	0.0008826	0.572204	0.00280079	0.511302	0.00899466	-0.256478	0.215877
DNAJC10	purple	-0.376085	0.0639049	0.376085	0.0639049	-0.328691	0.108658	-0.161262	0.441246	-0.470142	0.0177141	-0.36477	0.0730001	-0.116971	0.577645	-0.147465	0.481782	0.149305	0.476269	0.200908	0.335558	0.321677	0.11687	0.279426	0.176141	0.530061	0.00642211	0.71928	5.08259e-05	0.0059858	0.977346
DNAJC12	purple	-0.362978	0.0745266	0.362978	0.0745266	-0.31491	0.125214	0.0785244	0.709076	-0.670944	0.000241601	-0.0480107	0.819728	-0.0310899	0.882716	-0.155056	0.459251	-0.156938	0.45375	-0.101059	0.630757	0.24641	0.235074	0.0369283	0.860885	0.526482	0.0068585	0.829489	2.96436e-07	0.0135763	0.948644
DOK1	purple	-0.320596	0.118174	0.320596	0.118174	-0.147986	0.480219	0.259054	0.21114	-0.549689	0.00442154	-0.136195	0.516244	0.0426127	0.839724	-0.451872	0.0233501	-0.235371	0.257378	-0.219162	0.292536	0.216534	0.298506	0.0182896	0.930852	0.49447	0.0119837	0.768681	7.17228e-06	0.133348	0.525134
DOLK	purple	-0.1218	0.561924	0.1218	0.561924	0.0232026	0.912339	-0.138466	0.509204	-0.00599563	0.977308	-0.148068	0.479975	0.0288378	0.891161	-0.139992	0.504502	0.175572	0.401206	0.117122	0.57715	0.0851348	0.685759	0.0888852	0.672652	0.275715	0.182195	0.369252	0.0692864	0.0198801	0.924854
DPP4	purple	-0.546945	0.00466466	0.546945	0.00466466	-0.138539	0.50898	0.171307	0.412921	-0.470984	0.0174839	-0.107857	0.607828	0.0771359	0.714006	-0.358207	0.0787104	-0.170953	0.413902	-0.182074	0.383713	0.204332	0.327214	0.0126105	0.952294	0.546803	0.00467755	0.832773	2.41111e-07	-0.0829425	0.693462
DPYSL3	purple	-0.387902	0.0553644	0.387902	0.0553644	-0.233983	0.260278	0.0568363	0.787275	-0.428876	0.0324186	0.184031	0.378533	0.110114	0.600292	-0.0719996	0.732342	-0.028164	0.89369	-0.0967834	0.645355	0.0719165	0.73264	-0.074637	0.722908	0.408102	0.0428479	0.721378	4.71646e-05	-0.107324	0.609612
DSC2	purple	-0.160675	0.442932	0.160675	0.442932	-0.0991883	0.637128	0.0253238	0.90436	-0.362283	0.0751254	0.318552	0.12067	0.0430665	0.838039	-0.33773	0.0987138	-0.404983	0.0446191	-0.230133	0.268426	0.358318	0.0786107	0.0796193	0.705195	0.560261	0.00358246	0.618695	0.000977658	-0.165217	0.429971
DSC3	purple	-0.0283367	0.893042	0.0283367	0.893042	0.064257	0.760251	0.0633081	0.763692	-0.293344	0.154689	0.149635	0.475286	-0.269207	0.193156	-0.278021	0.178417	-0.466245	0.0188119	-0.245795	0.236281	0.317397	0.122099	0.0581389	0.782513	0.469416	0.0179146	0.403021	0.0457624	0.0249239	0.905864
DSE	purple	-0.540633	0.00526699	0.540633	0.00526699	-0.121617	0.562516	-0.0608775	0.772526	-0.234334	0.259542	0.0236036	0.91083	0.127727	0.542896	-0.408956	0.0423727	0.0147628	0.944163	-0.0208595	0.921163	0.22446	0.28073	0.126953	0.545363	0.513357	0.00867666	0.764269	8.70476e-06	-0.137658	0.511705
DSG3	purple	-0.279414	0.176162	0.279414	0.176162	-0.194247	0.352156	0.0299901	0.886839	-0.519035	0.0078461	0.000340845	0.99871	-0.247576	0.232793	-0.306092	0.136727	-0.346804	0.0894291	-0.143856	0.492691	0.416346	0.0384317	0.145505	0.48769	0.626552	0.000805002	0.732416	3.14716e-05	-0.0720986	0.731987
EAF2	purple	-0.488372	0.0132511	0.488372	0.0132511	-0.254215	0.220098	-0.0741753	0.724557	-0.43682	0.0290132	-0.114535	0.585647	-0.153784	0.462987	-0.17948	0.39064	-0.312742	0.127977	-0.0539839	0.797729	0.471111	0.0174495	0.235814	0.256459	0.62448	0.000847767	0.687255	0.000147495	0.096741	0.6455
EDN2	purple	-0.114482	0.58582	0.114482	0.58582	-0.366495	0.0715533	-0.0968807	0.645021	-0.158474	0.449286	-0.035152	0.867517	0.0732339	0.727922	0.15387	0.462735	0.102068	0.627334	0.143254	0.49452	0.208916	0.316239	0.157886	0.450994	0.276353	0.181144	0.422182	0.0355295	-0.0769511	0.714663
EDNRA	purple	-0.21553	0.300809	0.21553	0.300809	-0.121833	0.561816	0.202492	0.331682	-0.580572	0.002344	-0.274605	0.184032	-0.192783	0.355866	-0.360464	0.0767093	-0.0223283	0.915631	-0.0955547	0.649573	0.060055	0.775522	-0.0106257	0.959796	0.314366	0.125903	0.65592	0.000370966	0.0177632	0.932838
EFEMP2	purple	-0.36533	0.0725283	0.36533	0.0725283	0.128399	0.540758	0.135959	0.516977	-0.193572	0.353864	-0.145276	0.488383	-0.136964	0.513854	-0.24201	0.243807	-0.223442	0.282974	-0.229007	0.270842	0.0554608	0.792312	-0.0564093	0.788838	0.203536	0.329142	0.372929	0.0663488	0.406868	0.0435419
EGFL6	purple	-0.31335	0.127197	0.31335	0.127197	-0.331995	0.104941	0.0190071	0.928146	-0.616306	0.00103614	-0.387335	0.0557527	-0.357295	0.07953	-0.46221	0.0200062	-0.234825	0.258516	0.0244483	0.907653	0.559314	0.00365163	0.375163	0.0646117	0.605711	0.00133314	0.701797	9.24722e-05	0.137971	0.510736
EGLN3	purple	-0.253225	0.22196	0.253225	0.22196	-0.486849	0.0135844	-0.275957	0.181796	-0.164009	0.433398	-0.0383167	0.855707	0.182306	0.383095	0.227552	0.273981	0.313642	0.126825	0.309942	0.131609	0.207122	0.320506	0.247443	0.233053	0.246658	0.234588	0.49804	0.0112892	-0.198397	0.341759
EIF4E3	purple	-0.361061	0.0761871	0.361061	0.0761871	-0.253392	0.221645	-0.152226	0.467587	-0.170688	0.414638	0.0432676	0.837292	0.187146	0.370372	-0.328559	0.108808	0.173903	0.40577	0.165104	0.430291	0.282927	0.17056	0.280368	0.174628	0.364462	0.073261	0.584443	0.00215527	-0.055663	0.791571
ELOVL5	purple	-0.660491	0.000326399	0.660491	0.000326399	-0.0315274	0.881078	0.17549	0.401432	-0.528578	0.00660003	0.0198807	0.924852	-0.186775	0.37134	-0.478069	0.0156426	-0.446941	0.025097	-0.308888	0.132997	0.362051	0.0753259	0.0224372	0.915221	0.732878	3.09296e-05	0.851695	6.6844e-08	-0.0582988	0.781929
ELOVL6	purple	0.034088	0.871494	-0.034088	0.871494	-0.154687	0.460332	0.0237288	0.910359	-0.544876	0.00485538	0.0284343	0.892675	-0.191906	0.358102	-0.297467	0.148706	-0.312981	0.12767	-0.142771	0.495991	0.356704	0.0800638	0.115001	0.584111	0.569042	0.00299201	0.634062	0.000665282	0.193337	0.354459
EMP1	purple	-0.403635	0.0454023	0.403635	0.0454023	-0.309514	0.132172	-0.177385	0.396284	-0.396194	0.0499216	0.141579	0.499633	-0.141106	0.501081	-0.208715	0.316715	-0.324526	0.113481	-0.0426578	0.839556	0.577763	0.00248967	0.282204	0.171703	0.748252	1.70048e-05	0.760851	1.00848e-05	-0.0604783	0.77398
ENOX1	purple	-0.644582	0.000505066	0.644582	0.000505066	-0.298747	0.146882	0.0180308	0.931828	-0.360472	0.0767021	-0.226356	0.276579	-0.0844732	0.68808	-0.13459	0.521246	-0.0789793	0.707462	0.0250591	0.905355	0.340748	0.0955494	0.185363	0.375032	0.527523	0.00672905	0.692399	0.000125423	-0.178999	0.39193
ENTPD5	purple	-0.0337164	0.872884	0.0337164	0.872884	-0.152546	0.466638	0.0739984	0.725189	-0.130606	0.533765	-0.289953	0.159736	0.151911	0.468518	-0.237088	0.253823	0.0787272	0.708356	0.0768738	0.714938	0.129154	0.53836	0.162327	0.438194	0.125306	0.550632	0.20836	0.317557	-0.202456	0.331768
ENTPD6	purple	-0.468079	0.0182885	0.468079	0.0182885	0.247325	0.233283	0.243608	0.240611	-0.215441	0.301011	0.128568	0.540221	0.0659411	0.754154	-0.371447	0.0675206	-0.498486	0.0112049	-0.492605	0.0123602	0.0885367	0.673866	-0.238546	0.250829	0.58258	0.00224441	0.76375	8.90273e-06	0.040729	0.846725
EPAS1	purple	0.328996	0.10831	-0.328996	0.10831	0.483215	0.0144074	0.0741326	0.72471	0.487583	0.0134229	-0.135106	0.519635	-0.278672	0.177361	0.163743	0.434155	-0.170577	0.414945	-0.113494	0.589081	-0.183514	0.379898	-0.14887	0.477572	-0.32141	0.11719	-0.727336	3.80025e-05	0.0857994	0.68343
EPHA4	purple	-0.524221	0.00714667	0.524221	0.00714667	0.107153	0.610187	0.0483543	0.818459	-0.32133	0.117287	0.119501	0.569383	-0.147038	0.483067	-0.317656	0.121777	-0.377138	0.063105	-0.302958	0.140997	0.264716	0.200976	-0.0471425	0.822937	0.728165	3.68611e-05	0.802665	1.38213e-06	-0.114665	0.585219
ERMN	purple	-0.288865	0.16138	0.288865	0.16138	-0.0363061	0.863207	0.116459	0.579321	-0.206043	0.323089	-0.12676	0.54598	0.133228	0.52551	-0.549338	0.00445203	-0.0805126	0.702035	-0.0926118	0.659719	0.185949	0.373497	0.0956094	0.649385	0.383255	0.05861	0.477181	0.0158643	-0.0214866	0.918801
ERRFI1	purple	-0.439772	0.0278237	0.439772	0.0278237	-0.336844	0.0996567	-0.381388	0.0599548	-0.259235	0.210809	-0.0681235	0.746275	-0.0915561	0.663374	0.16014	0.444472	0.126277	0.547522	0.234458	0.259283	0.368284	0.0700753	0.290123	0.159481	0.515224	0.00839577	0.609687	0.00121407	-0.014973	0.943369
ESCO2	purple	-0.0596395	0.777037	0.0596395	0.777037	-0.257842	0.213359	0.048985	0.81613	-0.346509	0.0897197	0.0821155	0.696376	0.175715	0.400817	-0.161894	0.439433	-0.154092	0.46208	-0.0713953	0.734509	0.138117	0.510284	0.0265164	0.899878	0.281947	0.172111	0.409999	0.0417979	0.130691	0.533494
EXT1	purple	-0.317737	0.121676	0.317737	0.121676	0.0187575	0.929087	0.040305	0.848302	-0.311274	0.129873	-0.329467	0.107776	-0.304499	0.138885	-0.00362579	0.986276	0.03214	0.878783	-0.026846	0.898639	-0.0122851	0.953523	-0.0655745	0.75548	0.285662	0.166288	0.421018	0.0360943	0.264433	0.201477
FAH	purple	-0.226215	0.276886	0.226215	0.276886	0.209461	0.31495	0.265857	0.198968	-0.435352	0.0296199	0.0981054	0.640828	-0.0837413	0.690652	-0.395083	0.0506254	-0.348661	0.0876119	-0.409206	0.0422342	0.00933659	0.96467	-0.247512	0.232919	0.418105	0.0375378	0.591186	0.00185738	0.0667772	0.751132
FAM107A	purple	0.22679	0.275635	-0.22679	0.275635	0.468168	0.0182636	0.280857	0.173845	0.0841137	0.689343	-0.34538	0.0908404	-0.465428	0.0190488	-0.00880588	0.966677	-0.134611	0.521181	-0.18901	0.365539	-0.267742	0.195683	-0.240401	0.247052	-0.332504	0.104376	-0.528864	0.00656545	0.144352	0.491182
FAM177B	purple	-0.555827	0.00391629	0.555827	0.00391629	-0.104888	0.6178	0.110918	0.597617	-0.585107	0.00212422	-0.00322529	0.987792	-0.271859	0.188636	-0.366611	0.0714564	-0.418561	0.0373092	-0.24174	0.244348	0.404609	0.0448354	0.0889701	0.672356	0.752716	1.41809e-05	0.832965	2.3819e-07	0.12554	0.549881
FAM189A2	purple	-0.484447	0.0141238	0.484447	0.0141238	-0.352905	0.0835653	-0.176948	0.397467	-0.446571	0.0252321	-0.148879	0.477544	0.00529135	0.979973	-0.330027	0.107143	0.00587289	0.977773	0.13024	0.534921	0.46389	0.0195016	0.35548	0.0811797	0.588795	0.00195868	0.779895	4.30038e-06	-0.128254	0.541218
FAM219B	purple	0.442749	0.0266636	-0.442749	0.0266636	-0.0937265	0.655869	-0.347893	0.0883605	0.269692	0.192323	-0.201016	0.335294	-0.133388	0.525009	0.57969	0.00238896	0.433573	0.030369	0.438026	0.0285223	-0.119129	0.570595	0.151836	0.468741	-0.48277	0.0145108	-0.753276	1.38577e-05	-0.0179484	0.932139
FAM57A	purple	-0.488823	0.0131538	0.488823	0.0131538	-0.0359129	0.864675	0.0206151	0.922084	-0.527364	0.00674863	-0.226044	0.27726	-0.362769	0.0747063	-0.265443	0.199696	-0.378184	0.062318	-0.182602	0.382312	0.439152	0.0280703	0.136634	0.51488	0.757802	1.14766e-05	0.814013	7.42477e-07	0.133691	0.524057
FAM83D	purple	-0.61426	0.00108855	0.61426	0.00108855	0.132162	0.528858	0.236729	0.254564	-0.416626	0.0382886	0.233211	0.261899	-0.155102	0.459114	-0.446769	0.0251597	-0.622308	0.000894681	-0.476545	0.0160245	0.266129	0.198493	-0.132038	0.529249	0.69027	0.000134179	0.688236	0.000143039	0.130931	0.532737
FARSA	purple	-0.374421	0.0651843	0.374421	0.0651843	0.086438	0.681194	0.0114681	0.956611	-0.144333	0.491242	0.0986247	0.639053	0.0537928	0.798431	-0.253473	0.221493	-0.402279	0.046201	-0.286366	0.1652	0.275743	0.182149	-0.0177987	0.932704	0.672009	0.000234156	0.689842	0.000136001	0.046494	0.825336
FBN2	purple	-0.295701	0.151249	0.295701	0.151249	0.138609	0.508763	0.529668	0.00646889	-0.685528	0.000155633	-0.116916	0.577825	-0.118019	0.574217	-0.591624	0.00183931	-0.346963	0.0892724	-0.463808	0.0195261	-0.0444766	0.832808	-0.28725	0.163841	0.436325	0.0292168	0.797365	1.8229e-06	0.113227	0.589965
FBXO47	purple	0.24563	0.236607	-0.24563	0.236607	0.0487998	0.816814	-0.168501	0.420732	0.202733	0.331093	0.0310323	0.882932	-0.11705	0.577386	0.173785	0.406094	0.172638	0.409246	0.19759	0.343766	-0.0647921	0.758312	0.121833	0.561817	-0.331564	0.10542	-0.514152	0.00855615	0.205988	0.323222
FECH	purple	0.290069	0.159562	-0.290069	0.159562	0.283493	0.16967	-0.36528	0.0725702	0.606058	0.00132237	-0.171492	0.41241	-0.262463	0.204979	0.246149	0.235586	0.11532	0.583063	0.246766	0.234376	0.0616925	0.769561	0.186319	0.37253	-0.213088	0.30645	-0.72103	4.77553e-05	-0.0461488	0.826613
FETUB	purple	-0.553974	0.00406336	0.553974	0.00406336	-0.00479388	0.981856	0.372576	0.0666268	-0.677514	0.00019877	-0.0498003	0.813123	-0.0636562	0.762429	-0.51825	0.00795682	-0.238463	0.250998	-0.345984	0.0902399	0.0482438	0.818867	-0.18681	0.371248	0.50994	0.00921078	0.906697	4.28796e-10	-0.0897247	0.669731
FGFBP1	purple	-0.423747	0.0347818	0.423747	0.0347818	-0.0536286	0.799033	0.0864885	0.681018	-0.459467	0.020853	0.235041	0.258067	-0.108652	0.605169	-0.24385	0.240128	-0.410388	0.0415851	-0.293073	0.155088	0.320352	0.11847	-0.0320287	0.8792	0.698133	0.000104281	0.783829	3.56894e-06	-0.0648673	0.75804
FICD	purple	-0.164413	0.432252	0.164413	0.432252	-0.0484518	0.818099	0.089909	0.66909	-0.247783	0.232391	0.0501538	0.811819	0.169665	0.417481	-0.218643	0.293711	-0.108816	0.60462	-0.121954	0.561424	0.129992	0.535706	-0.00480886	0.981799	0.427135	0.0332059	0.640087	0.000568873	-0.0953345	0.65033
FKBP2	purple	-0.315082	0.124996	0.315082	0.124996	-0.267215	0.196597	-0.196451	0.346611	-0.475933	0.0161802	-0.124974	0.551698	-0.0418705	0.842481	-0.173395	0.407162	0.058084	0.782714	0.116357	0.579656	0.287166	0.16397	0.228274	0.27242	0.390548	0.0535796	0.541585	0.0051721	0.074152	0.72464
FLT1	purple	-0.18659	0.371823	0.18659	0.371823	-0.439719	0.0278445	-0.203504	0.32922	-0.154591	0.460613	0.0828646	0.693736	0.073612	0.72657	-0.0261602	0.901216	0.0335838	0.87338	0.190032	0.362904	0.402774	0.0459081	0.338041	0.0983836	0.408514	0.042618	0.455811	0.0220266	-0.224251	0.281189
FOXA3	purple	-0.422908	0.0351814	0.422908	0.0351814	0.00916504	0.965319	0.379525	0.0613203	-0.524066	0.00716678	0.152157	0.467791	0.0482407	0.818878	-0.611546	0.00116162	-0.355256	0.0813858	-0.403845	0.0452797	0.1015	0.629261	-0.164995	0.430602	0.544906	0.00485257	0.86671	2.11566e-08	0.170875	0.414119
FREM2	purple	0.405475	0.0443359	-0.405475	0.0443359	0.32534	0.112526	-0.0946192	0.652792	0.526369	0.0068726	0.126025	0.548328	-0.00270541	0.98976	0.538088	0.00552772	-0.137945	0.510816	-0.0917179	0.662813	-0.219002	0.292898	-0.23413	0.259971	-0.231926	0.264611	-0.587054	0.00203542	0.132712	0.52713
FST	purple	-0.191544	0.359026	0.191544	0.359026	-0.218754	0.293459	0.335578	0.101017	-0.657458	0.00035541	0.0230042	0.913086	-0.0600924	0.775386	-0.390643	0.0535163	-0.194561	0.351364	-0.210046	0.313568	0.127926	0.542261	-0.0625908	0.766296	0.383027	0.0587732	0.722239	4.57301e-05	0.00907457	0.965661
FTH1	purple	0.563063	0.00338417	-0.563063	0.00338417	0.0863736	0.68142	-0.144986	0.48926	0.370696	0.0681213	0.230319	0.26803	0.0777335	0.711883	0.0497693	0.813237	0.253259	0.221896	0.18585	0.373756	-0.13359	0.524376	0.0447516	0.831789	-0.374008	0.0655053	-0.623902	0.000860025	0.150028	0.474114
FUT11	purple	-0.155896	0.456792	0.155896	0.456792	-0.366803	0.0712968	-0.175231	0.402137	-0.184294	0.37784	0.245713	0.236443	0.303727	0.13994	-0.00366226	0.986138	-0.0755142	0.719779	0.0644602	0.759514	0.339981	0.0963463	0.219374	0.292057	0.449745	0.0240911	0.534022	0.0059667	-0.191245	0.359793
GAL3ST2	purple	0.409304	0.0421799	-0.409304	0.0421799	0.396839	0.0495162	0.377869	0.0625538	0.365246	0.0725982	0.102213	0.626842	0.0810522	0.700128	0.109051	0.603835	-0.104658	0.618574	-0.264198	0.201892	-0.497842	0.0113269	-0.41987	0.036658	-0.59112	0.00186011	-0.691554	0.000128835	-0.109397	0.60268
GALNT18	purple	-0.477257	0.0158451	0.477257	0.0158451	0.116694	0.578552	0.0530015	0.801337	-0.292205	0.156372	0.198014	0.34271	0.00535559	0.97973	-0.170831	0.414242	-0.161627	0.4402	-0.245335	0.237187	0.0473746	0.822079	-0.17041	0.415409	0.48797	0.0133384	0.673241	0.000225792	-0.265969	0.198772
GALNT6	purple	-0.253086	0.222223	0.253086	0.222223	0.0554518	0.792345	0.331808	0.105148	-0.48511	0.0139732	0.00444743	0.983167	0.203912	0.328229	-0.543713	0.00496538	-0.177281	0.396567	-0.293025	0.15516	-0.00931042	0.964769	-0.157648	0.451684	0.420843	0.0361799	0.727419	3.78859e-05	0.102533	0.625756
GCNT3	purple	-0.640866	0.00055734	0.640866	0.00055734	0.0484251	0.818197	0.0725455	0.730386	-0.281379	0.173014	0.248519	0.230962	-0.0835721	0.691247	-0.422968	0.0351527	-0.518806	0.00787828	-0.34711	0.0891276	0.389413	0.0543399	-0.00340146	0.987125	0.770279	6.67965e-06	0.728584	3.6296e-05	-0.122905	0.558354
GCNT4	purple	-0.577824	0.00248645	0.577824	0.00248645	-0.2504	0.227336	0.0144295	0.945422	-0.403521	0.0454689	-0.0584425	0.781404	0.0659496	0.754123	-0.438925	0.0281608	-0.00953515	0.963919	-0.00709633	0.973144	0.270773	0.190478	0.16729	0.424126	0.492562	0.0123689	0.759189	1.08236e-05	-0.211529	0.310085
GEM	purple	0.52367	0.00721834	-0.52367	0.00721834	0.188403	0.367109	0.198896	0.340521	0.156095	0.45621	-0.0927362	0.659289	0.0546317	0.795352	0.0813616	0.699035	0.090105	0.668409	-0.0631716	0.764187	-0.371241	0.0676853	-0.208369	0.317536	-0.568239	0.00304233	-0.522516	0.00737062	0.330839	0.10623
GEMIN8P4	purple	-0.311484	0.1296	0.311484	0.1296	-0.291418	0.157541	-0.292481	0.155963	-0.255186	0.218279	-0.132396	0.528123	-0.0194835	0.92635	-0.0870123	0.679186	0.115915	0.581106	0.208684	0.316789	0.374436	0.0651729	0.310248	0.131209	0.490325	0.0128337	0.603099	0.00141672	-0.172497	0.409635
GFPT1	purple	-0.405155	0.0445196	0.405155	0.0445196	-0.156267	0.455707	-0.174857	0.403159	-0.22086	0.288718	-0.0515021	0.806852	-0.0387756	0.853997	-0.346421	0.0898072	-0.263809	0.202581	-0.0209712	0.920743	0.570255	0.00291739	0.316305	0.123459	0.827206	3.41328e-07	0.763819	8.87616e-06	-0.0399167	0.849747
GGCT	purple	-0.405858	0.0441163	0.405858	0.0441163	-0.0417643	0.842876	-0.0342385	0.870931	-0.35858	0.0783767	-0.0578215	0.783673	-0.225492	0.278466	-0.539876	0.00534337	-0.322419	0.11598	-0.131127	0.532119	0.508282	0.00947978	0.258083	0.212917	0.680181	0.000183382	0.708578	7.3688e-05	0.0306566	0.884341
GJB1	purple	-0.202947	0.330574	0.202947	0.330574	-0.0496421	0.813706	0.414376	0.0394527	-0.658418	0.000345995	-0.429586	0.0321021	-0.211543	0.310053	-0.453232	0.0228858	-0.17816	0.394192	-0.228648	0.271613	0.0489917	0.816105	-0.0836282	0.69105	0.315135	0.124929	0.609999	0.00120514	0.367943	0.0703551
GJB3	purple	-0.355305	0.0813404	0.355305	0.0813404	0.209473	0.314921	0.216965	0.297523	-0.271145	0.189844	0.22877	0.27135	-0.00187465	0.992904	-0.353406	0.0830973	-0.547918	0.0045772	-0.459879	0.020724	0.203556	0.329092	-0.166446	0.426502	0.681841	0.000174334	0.733303	3.04393e-05	-0.0499028	0.812744
GJB6	purple	0.0175806	0.933526	-0.0175806	0.933526	-0.132019	0.529309	0.136236	0.516115	-0.482685	0.0145307	-0.245339	0.23718	-0.269602	0.192477	-0.174539	0.404029	-0.357879	0.079004	-0.148018	0.480123	0.319122	0.11997	0.109093	0.603697	0.432635	0.0307697	0.493518	0.0121746	0.217105	0.297204
GLUL	purple	0.425158	0.0341186	-0.425158	0.0341186	0.239796	0.248278	-0.228129	0.272733	0.782582	3.78763e-06	0.347345	0.0888969	0.0869016	0.679573	0.384711	0.0575775	-0.0386855	0.854333	0.0579017	0.78338	-0.086284	0.681733	-0.025789	0.902611	-0.329116	0.108174	-0.768328	7.28543e-06	-0.0659909	0.753974
GMPPB	purple	-0.325256	0.112624	0.325256	0.112624	0.00533997	0.979789	0.0639391	0.761403	-0.194437	0.351675	-0.0944611	0.653336	0.230086	0.268528	-0.326634	0.11102	-0.168346	0.421166	-0.160831	0.442485	0.168231	0.421486	0.0230637	0.912862	0.487494	0.0134424	0.64323	0.000523566	0.148821	0.477717
GNB1	purple	-0.202802	0.330927	0.202802	0.330927	-0.280051	0.175136	-0.177083	0.397103	-0.288807	0.161468	-0.206789	0.321303	0.0380659	0.856642	-0.257218	0.214509	-0.0129673	0.950945	0.126879	0.545598	0.424353	0.0344956	0.324173	0.113896	0.576542	0.00255533	0.671784	0.00023571	0.023806	0.910069
GNPTG	purple	0.262428	0.205043	-0.262428	0.205043	0.0773853	0.71312	-0.060249	0.774815	0.212917	0.306847	-0.191021	0.360364	-0.237795	0.252368	0.190756	0.361044	0.0834261	0.69176	0.134291	0.522181	-0.0183614	0.930581	0.0967956	0.645313	-0.280377	0.174614	-0.40585	0.044121	0.164362	0.432395
GPD1	purple	-0.269437	0.192761	0.269437	0.192761	-0.122731	0.558915	0.242105	0.243615	-0.240724	0.246399	0.208321	0.31765	0.164101	0.433138	-0.131176	0.531963	-0.231404	0.265719	-0.227507	0.274078	0.0521065	0.804628	-0.107939	0.607553	0.252278	0.223753	0.46385	0.0195137	-0.0312114	0.882262
GPR183	purple	-0.396703	0.0496018	0.396703	0.0496018	0.117614	0.57554	0.120749	0.565327	-0.0134255	0.949214	0.649536	0.000442035	0.217763	0.295706	-0.418614	0.0372826	-0.508499	0.00944423	-0.386436	0.0563728	0.243274	0.241276	-0.0835673	0.691264	0.531663	0.00623453	0.479255	0.0153503	-0.191127	0.360093
GPRC5A	purple	-0.427523	0.0330292	0.427523	0.0330292	0.249572	0.228927	-0.0634232	0.763274	-0.0565739	0.788235	0.328481	0.108897	-0.163527	0.434771	-0.124782	0.552314	-0.49194	0.0124967	-0.342997	0.0932407	0.290509	0.158901	-0.0968275	0.645203	0.734351	2.92579e-05	0.610404	0.0011936	-0.175929	0.400234
GPRC5D	purple	-0.555751	0.00392225	0.555751	0.00392225	-0.0498098	0.813087	0.0931915	0.657716	-0.614073	0.00109347	0.0205982	0.922148	-0.304025	0.139532	-0.501791	0.010596	-0.339272	0.0970865	-0.227434	0.274237	0.351353	0.0850284	0.0786613	0.70859	0.675425	0.000211608	0.830491	2.78445e-07	0.128052	0.541861
GSN	purple	-0.557964	0.00375224	0.557964	0.00375224	0.180925	0.386772	0.314659	0.125531	-0.499167	0.0110771	0.0377884	0.857677	-0.115272	0.58322	-0.535229	0.00583347	-0.374477	0.0651411	-0.434635	0.0299202	0.0967109	0.645603	-0.203391	0.329495	0.609973	0.00120588	0.876878	8.94769e-09	0.0965674	0.646095
GSTM3	purple	-0.0823792	0.695446	0.0823792	0.695446	0.0497304	0.81338	0.159643	0.445905	-0.256939	0.215025	-0.372494	0.0666908	-0.192969	0.355395	-0.361125	0.0761313	-0.0388056	0.853885	-0.0503848	0.810968	0.122689	0.55905	0.0894112	0.670821	0.24002	0.247825	0.308058	0.134096	0.311761	0.129242
GTF3C5	purple	-0.00694098	0.973732	0.00694098	0.973732	0.346446	0.0897817	-0.109404	0.602658	0.37383	0.0656436	0.304	0.139566	0.0779133	0.711244	-0.00999522	0.96218	0.0604432	0.774108	-0.0301524	0.886231	-0.181114	0.386269	-0.0924901	0.66014	-0.226275	0.276754	-0.404163	0.0450944	-0.101272	0.630035
GTSF1	purple	-0.199968	0.337872	0.199968	0.337872	-0.284751	0.167703	0.0329576	0.875723	-0.435515	0.0295523	-0.326233	0.111486	-0.0863913	0.681358	-0.263942	0.202345	-0.107575	0.608772	0.0218927	0.917271	0.336304	0.100235	0.229469	0.269849	0.423771	0.0347705	0.572607	0.00277717	0.263238	0.203597
HACD1	purple	-0.294217	0.153409	0.294217	0.153409	0.0769823	0.714552	0.266781	0.197353	-0.473863	0.0167155	0.0252777	0.904533	-0.234596	0.258995	-0.420098	0.0365454	-0.31808	0.121253	-0.312046	0.128873	0.108012	0.607308	-0.115025	0.584034	0.43961	0.027888	0.604607	0.00136794	0.218598	0.293811
HAS2	purple	-0.239366	0.249155	0.239366	0.249155	-0.0864197	0.681258	0.0568609	0.787185	-0.409744	0.0419374	-0.307341	0.135051	-0.234694	0.25879	-0.339929	0.0964005	-0.0911264	0.664863	-0.0236341	0.910716	0.229646	0.26947	0.158465	0.449312	0.36232	0.0750933	0.53251	0.00613724	0.0283939	0.892827
HAS3	purple	-0.515566	0.00834519	0.515566	0.00834519	0.403632	0.0454041	0.516111	0.00826507	-0.360757	0.0764523	0.220226	0.290141	0.0453242	0.829667	-0.628803	0.000760681	-0.602026	0.00145231	-0.690167	0.000134613	-0.0452475	0.829951	-0.417071	0.0380615	0.591215	0.00185618	0.820612	5.07288e-07	0.0314535	0.881354
HCG9	purple	-0.303827	0.139803	0.303827	0.139803	0.322897	0.115409	0.177607	0.395684	-0.0766242	0.715826	0.203742	0.328643	0.0925489	0.659937	-0.332174	0.104742	-0.306861	0.135693	-0.358329	0.0786012	-0.0374684	0.85887	-0.235207	0.25772	0.319778	0.119168	0.379754	0.061151	0.187591	0.369216
HDC	purple	-0.541707	0.0051601	0.541707	0.0051601	-0.222357	0.285379	0.150093	0.473919	-0.434685	0.0298988	-0.0946028	0.652849	0.0113034	0.957234	-0.160695	0.442875	0.0531893	0.800647	-0.0608931	0.77247	0.0184039	0.930421	-0.0650763	0.757283	0.291218	0.15784	0.686112	0.000152836	-0.269574	0.192525
HERPUD1	purple	-0.249475	0.229114	0.249475	0.229114	0.172202	0.410448	0.265653	0.199326	-0.46442	0.0193448	-0.155814	0.457032	-0.359349	0.0776928	-0.677055	0.000201533	-0.494822	0.0119136	-0.356889	0.0798963	0.338417	0.0979864	0.0118601	0.95513	0.692392	0.000125449	0.667569	0.000266582	0.238502	0.250919
HEY1	purple	0.43605	0.0293302	-0.43605	0.0293302	-0.316294	0.123473	-0.194132	0.352447	0.043751	0.835499	-0.351624	0.0847715	-0.212886	0.306919	0.33778	0.0986599	0.444144	0.026134	0.464952	0.0191883	-0.0492509	0.815149	0.253819	0.220842	-0.566786	0.00313517	-0.696584	0.000109658	0.0396197	0.850853
HGD	purple	0.652429	0.000408486	-0.652429	0.000408486	0.0956757	0.649157	-0.279763	0.1756	0.630626	0.000726353	-0.228732	0.271433	0.06207	0.768188	0.387541	0.0556117	0.289494	0.160429	0.326914	0.110697	-0.0743317	0.723998	0.143986	0.492294	-0.418786	0.0371962	-0.765083	8.40172e-06	-0.0102782	0.96111
HHEX	purple	0.491714	0.0125433	-0.491714	0.0125433	0.206675	0.321576	0.151754	0.468985	0.287342	0.1637	0.07622	0.717265	0.238061	0.251823	-0.055929	0.790597	-0.0526876	0.802491	-0.0829151	0.693558	-0.162221	0.438499	-0.101669	0.628687	-0.287718	0.163126	-0.464555	0.0193049	0.204479	0.326858
HIST1H3A	purple	-0.240173	0.247513	0.240173	0.247513	0.0189174	0.928484	0.0913971	0.663925	-0.351512	0.0848774	-0.0259691	0.901934	-0.347588	0.0886581	-0.198324	0.34194	-0.356219	0.080505	-0.194793	0.350776	0.307878	0.134335	0.0466637	0.824708	0.541071	0.00522319	0.495957	0.0116903	0.0322417	0.878403
HK2	purple	-0.398721	0.0483492	0.398721	0.0483492	0.297676	0.148407	0.0921344	0.661371	-0.0959714	0.648141	0.326315	0.11139	-0.0237597	0.910243	-0.43064	0.0316362	-0.617202	0.00101385	-0.471512	0.0173409	0.32138	0.117227	-0.109202	0.603334	0.867774	1.93988e-08	0.76727	7.63399e-06	0.082467	0.695137
HLF	purple	0.283507	0.169648	-0.283507	0.169648	0.319509	0.119497	-0.0689941	0.743138	0.36944	0.0691334	-0.415866	0.0386784	-0.421771	0.0357284	0.166064	0.427577	0.066318	0.752792	0.121968	0.561379	-0.0960936	0.647722	0.0491702	0.815447	-0.36506	0.0727553	-0.703103	8.85596e-05	0.137181	0.51318
HMG20B	purple	-0.197274	0.344553	0.197274	0.344553	0.26247	0.204967	0.384791	0.0575214	-0.513176	0.00870427	-0.0294177	0.888985	-0.248847	0.230327	-0.581407	0.00230215	-0.627094	0.000794145	-0.531735	0.0062262	0.172261	0.410286	-0.172144	0.410608	0.571553	0.00283928	0.664176	0.00029394	0.340462	0.0958461
HPCAL1	purple	-0.362175	0.0752184	0.362175	0.0752184	0.118443	0.572832	0.403249	0.0456282	-0.475943	0.0161775	0.170119	0.41622	0.0348082	0.868802	-0.554555	0.00401678	-0.521314	0.00753201	-0.484801	0.0140432	0.155721	0.457301	-0.183292	0.380485	0.566007	0.00318595	0.768605	7.19667e-06	0.0465112	0.825272
HPDL	purple	-0.441889	0.0269947	0.441889	0.0269947	-0.0244958	0.907474	0.0991694	0.637193	-0.40865	0.042542	-0.227303	0.27452	-0.223042	0.28386	-0.433327	0.0304735	-0.418007	0.0375874	-0.209857	0.314015	0.429151	0.032296	0.151409	0.470007	0.694609	0.000116864	0.698012	0.000104692	0.213839	0.304708
HRH1	purple	-0.402986	0.045783	0.402986	0.045783	0.0426068	0.839746	0.223608	0.282608	-0.159115	0.447432	0.361677	0.07565	0.262059	0.205703	-0.169695	0.417398	-0.358396	0.0785407	-0.382319	0.0592816	0.0311984	0.88231	-0.219928	0.290811	0.37729	0.0629903	0.610649	0.00118669	0.18936	0.364636
HRH4	purple	-0.538314	0.00550414	0.538314	0.00550414	-0.0361108	0.863936	0.0568397	0.787263	-0.40635	0.0438358	0.0360405	0.864199	-0.110952	0.597504	-0.550441	0.00435687	-0.273141	0.186477	-0.184806	0.376494	0.351759	0.0846439	0.10277	0.624956	0.662028	0.000312498	0.764709	8.53976e-06	0.00299992	0.988645
HSD17B14	purple	-0.471607	0.0173152	0.471607	0.0173152	0.271189	0.18977	0.427438	0.0330681	-0.255154	0.218339	0.144247	0.491503	0.115261	0.583255	-0.608089	0.00126077	-0.570041	0.00293044	-0.562524	0.00342159	0.059329	0.778169	-0.263375	0.203353	0.501203	0.0107023	0.644984	0.00049968	0.124517	0.553164
HSPB8	purple	-0.369991	0.0686879	0.369991	0.0686879	0.195589	0.348773	0.252066	0.224156	-0.315897	0.12397	0.384098	0.0580108	-0.00415717	0.984265	-0.359983	0.0771322	-0.55855	0.00370826	-0.481792	0.0147407	0.168814	0.419857	-0.214122	0.304052	0.613226	0.00111591	0.650538	0.000430151	-0.117713	0.575216
IFFO2	purple	-0.311152	0.130031	0.311152	0.130031	-0.216026	0.29967	-0.0756403	0.71933	-0.386282	0.0564797	-0.177975	0.394691	0.0955634	0.649543	0.0203082	0.923241	0.314509	0.125721	0.141399	0.500184	-0.0682474	0.745828	0.0190603	0.927945	0.116932	0.57777	0.53161	0.00624075	-0.0515971	0.806503
IFNB1	purple	0.0668742	0.750782	-0.0668742	0.750782	0.147189	0.482614	0.113348	0.589562	-0.102526	0.625782	0.0579357	0.783256	0.0664632	0.752267	-0.235194	0.257748	-0.0887537	0.67311	-0.184154	0.378208	-0.0105819	0.959961	-0.113474	0.589148	0.318257	0.121034	0.438869	0.0281834	0.115832	0.581379
IGF1	purple	-0.39403	0.0512996	0.39403	0.0512996	-0.0308156	0.883744	-0.0362152	0.863546	-0.436305	0.0292251	-0.223894	0.281977	-0.282033	0.171975	-0.155989	0.456519	-0.276631	0.180687	-0.100953	0.631119	0.377999	0.0624565	0.154003	0.462343	0.595561	0.00168359	0.626952	0.00079697	0.0472415	0.822571
IL17RB	purple	-0.275465	0.182607	0.275465	0.182607	-0.09698	0.644681	0.20871	0.316727	-0.336827	0.0996756	-0.17956	0.390425	0.060348	0.774454	-0.547008	0.00465894	-0.326529	0.111142	-0.203842	0.328399	0.363316	0.0742372	0.132331	0.528326	0.62812	0.000773912	0.732897	3.09082e-05	0.104443	0.6193
IL1RL1	purple	-0.527227	0.00676561	0.527227	0.00676561	-0.167334	0.424002	0.076014	0.717998	-0.423568	0.0348668	0.0886456	0.673487	0.0577301	0.784007	-0.346323	0.0899037	-0.206963	0.320887	-0.149787	0.474832	0.293952	0.153797	0.0619047	0.768789	0.605868	0.00132827	0.823751	4.20945e-07	-0.0604935	0.773924
IL1RL2	purple	-0.468753	0.0180993	0.468753	0.0180993	0.00294702	0.988845	0.190691	0.361212	-0.516202	0.00825187	-0.0747697	0.722435	-0.117222	0.576822	-0.53711	0.00563068	-0.292466	0.155985	-0.254904	0.218806	0.2772	0.179756	0.027066	0.897813	0.625787	0.000820573	0.815791	6.71053e-07	-0.0417582	0.842898
IL31RA	purple	-0.465093	0.0191467	0.465093	0.0191467	0.10298	0.624245	0.200175	0.337362	-0.463399	0.0196481	-0.0480741	0.819494	-0.221468	0.28736	-0.524941	0.00705379	-0.509582	0.00926828	-0.355858	0.0808344	0.32108	0.117589	-0.00124879	0.995273	0.623492	0.000868823	0.704909	8.33855e-05	-0.0399001	0.849809
IL3RA	purple	-0.301057	0.143633	0.301057	0.143633	0.194593	0.351283	0.0330851	0.875246	-0.260546	0.208429	-0.322384	0.116021	-0.482648	0.0145394	-0.218656	0.29368	-0.206429	0.322165	-0.121411	0.563182	0.204592	0.326585	0.0639019	0.761538	0.371544	0.0674436	0.375489	0.0643611	0.323669	0.114492
ILK	purple	-0.642459	0.000534377	0.642459	0.000534377	-0.00818036	0.969043	0.063525	0.762905	-0.307163	0.135289	0.16034	0.443896	-0.114394	0.586111	-0.463968	0.0194785	-0.369867	0.0687879	-0.239901	0.248065	0.385681	0.0568977	0.100415	0.632947	0.712941	6.34574e-05	0.82034	5.15477e-07	-0.10839	0.606044
IRF6	purple	-0.220595	0.289313	0.220595	0.289313	-0.145616	0.487357	0.101258	0.630083	-0.560521	0.00356365	-0.300737	0.144079	-0.159336	0.446791	-0.269952	0.191878	0.1909	0.360677	0.0368021	0.861356	0.00816521	0.969101	0.0202403	0.923497	0.268679	0.194063	0.672791	0.000228816	-0.00249521	0.990555
ISL1	purple	0.29115	0.157942	-0.29115	0.157942	-0.159546	0.446185	-0.306946	0.135579	0.236463	0.255113	-0.346172	0.0900534	-0.16979	0.417135	0.467078	0.0185728	0.293106	0.15504	0.361793	0.0755494	-0.0191727	0.927521	0.190779	0.360985	-0.340399	0.0959112	-0.484296	0.0141584	0.120274	0.566869
ITLN1	purple	-0.564676	0.00327431	0.564676	0.00327431	-0.135844	0.517335	0.215227	0.301504	-0.716559	5.59459e-05	-0.170826	0.414255	-0.168617	0.420406	-0.466024	0.0188759	-0.212867	0.306963	-0.199064	0.340106	0.227366	0.274383	0.00694876	0.973702	0.601232	0.00147917	0.890276	2.54616e-09	0.0130875	0.950491
JPH1	purple	-0.434063	0.0301612	0.434063	0.0301612	-0.146305	0.485274	0.170676	0.414672	-0.48221	0.0146421	-0.197321	0.344436	-0.360671	0.0765276	-0.343177	0.0930573	-0.311638	0.129401	-0.152918	0.465539	0.337104	0.099379	0.107839	0.607889	0.498955	0.0111168	0.579984	0.00237387	0.0988018	0.638448
KCNH1	purple	-0.282749	0.170842	0.282749	0.170842	-0.0508131	0.809389	0.376478	0.0636049	-0.380164	0.0608492	-0.00265964	0.989933	0.283315	0.169949	-0.194415	0.351731	-0.106694	0.611724	-0.279443	0.176115	-0.11752	0.575848	-0.248771	0.230474	0.229118	0.270602	0.64725	0.000470213	-0.337098	0.0993855
KCNJ16	purple	-0.341267	0.0950125	0.341267	0.0950125	-0.280546	0.174344	0.0484918	0.817951	-0.533767	0.00599521	-0.252233	0.223838	-0.0284283	0.892698	-0.27793	0.178565	0.202795	0.330943	0.0738007	0.725896	0.0593388	0.778133	0.0674198	0.748813	0.256431	0.215964	0.639653	0.00057538	0.0816866	0.697888
KCNK6	purple	-0.50704	0.00968545	0.50704	0.00968545	0.391743	0.0527889	0.296796	0.149668	-0.232326	0.263766	0.156956	0.453698	-0.077634	0.712236	-0.450746	0.0237399	-0.63539	0.000642894	-0.575538	0.00261047	0.176061	0.399876	-0.257571	0.213858	0.801869	1.44156e-06	0.803661	1.31086e-06	0.0132493	0.94988
KDM3B	purple	0.498794	0.011147	-0.498794	0.011147	0.339006	0.0973656	-0.136439	0.515486	0.612136	0.00114539	-0.119529	0.569292	0.0489794	0.816151	0.460887	0.020411	0.385765	0.056839	0.185785	0.373927	-0.471248	0.0174125	-0.174049	0.405368	-0.642853	0.000528825	-0.839887	1.51753e-07	0.0751886	0.72094
KDR	purple	-0.235874	0.256334	0.235874	0.256334	-0.29584	0.151048	-0.0436522	0.835865	-0.12166	0.562377	0.277295	0.1796	0.40227	0.0462061	0.176178	0.399559	0.0360267	0.86425	0.00394981	0.98505	0.0450903	0.830533	-0.0194833	0.92635	0.208629	0.316919	0.443009	0.0265644	-0.405488	0.0443284
KIAA0513	purple	-0.406028	0.0440195	0.406028	0.0440195	0.401498	0.0466661	0.179846	0.389658	-0.128777	0.539556	0.208629	0.316919	0.130409	0.534385	-0.353497	0.0830126	-0.369562	0.069035	-0.450475	0.0238348	0.0262808	0.900763	-0.278087	0.17831	0.617311	0.00101117	0.696841	0.000108749	-0.0412924	0.84463
KLK10	purple	-0.412646	0.0403668	0.412646	0.0403668	0.211664	0.309769	0.317474	0.122002	-0.304886	0.138359	0.349361	0.0869346	0.04692	0.82376	-0.403697	0.0453662	-0.422533	0.035361	-0.475792	0.0162162	0.00723376	0.972624	-0.296696	0.149812	0.498447	0.0112123	0.684623	0.000160051	-0.0671085	0.749936
KLK11	purple	-0.486165	0.0137363	0.486165	0.0137363	0.216844	0.297799	0.264646	0.2011	-0.363691	0.0739166	0.231981	0.264496	-0.151553	0.469578	-0.243496	0.240833	-0.357683	0.0791803	-0.411629	0.040912	-0.0330521	0.875369	-0.281781	0.172375	0.366614	0.0714537	0.525107	0.00703259	-0.16551	0.429143
KLK12	purple	-0.385409	0.057088	0.385409	0.057088	0.0217159	0.917937	0.386127	0.0565871	-0.559364	0.00364791	0.29068	0.158645	0.152138	0.467847	-0.251862	0.224543	-0.265473	0.199643	-0.414757	0.0392533	-0.138588	0.508827	-0.352666	0.0837896	0.3036	0.140115	0.720396	4.88479e-05	-0.0276505	0.895618
KLK13	purple	-0.328257	0.109153	0.328257	0.109153	0.244116	0.239599	0.305124	0.138035	-0.297927	0.148049	0.541892	0.00514189	0.0861649	0.68215	-0.405009	0.044604	-0.446496	0.0252599	-0.512805	0.00876115	-0.0450845	0.830555	-0.344965	0.091255	0.429964	0.0319342	0.571907	0.00281826	-0.0662583	0.753007
KLK14	purple	-0.32095	0.117745	0.32095	0.117745	-0.0809774	0.700392	0.132397	0.528119	-0.252631	0.223084	0.0333082	0.874411	-0.0831731	0.69265	-0.0386555	0.854444	-0.13843	0.509317	-0.156486	0.455069	-0.00350985	0.986715	-0.101132	0.630509	0.136703	0.514664	0.361985	0.0753828	0.00708377	0.973191
KPTN	purple	0.16643	0.426545	-0.16643	0.426545	0.0723307	0.731156	-0.0719733	0.732436	0.261202	0.207245	0.0241932	0.908612	-0.0580612	0.782797	0.381622	0.0597846	-0.21422	0.303827	-0.0424953	0.84016	0.0453234	0.82967	-0.00736074	0.972144	-0.101268	0.630049	-0.399382	0.0479443	0.163983	0.433474
KRT10	purple	-0.320996	0.11769	0.320996	0.11769	0.0173617	0.934352	-0.0313594	0.881707	-0.113751	0.588232	0.210096	0.313451	-0.16454	0.431892	-0.298326	0.147481	-0.460801	0.0204376	-0.209601	0.314618	0.405721	0.044195	0.12552	0.549944	0.586568	0.00205725	0.470426	0.0176363	-0.160908	0.442264
KRT13	purple	-0.382741	0.0589777	0.382741	0.0589777	-0.238828	0.250252	-0.0200962	0.92404	-0.479992	0.0151712	0.197403	0.344232	-0.0660692	0.753691	-0.17754	0.395867	-0.257615	0.213778	-0.117696	0.575271	0.332167	0.10475	0.0932863	0.657389	0.561276	0.0035095	0.712493	6.44485e-05	-0.149788	0.47483
KRT16	purple	-0.119102	0.570681	0.119102	0.570681	0.153524	0.463753	0.593395	0.00176777	-0.515511	0.00835337	0.107218	0.60997	0.0370137	0.860566	-0.361291	0.075986	-0.371862	0.067191	-0.529527	0.0064858	-0.225479	0.278494	-0.459787	0.0207527	0.219619	0.291506	0.575526	0.00261115	-0.00639843	0.975784
KRT16P2	purple	-0.353909	0.0826287	0.353909	0.0826287	-0.0101791	0.961484	0.28515	0.167083	-0.415998	0.0386105	0.100692	0.632005	-0.0702291	0.738696	-0.427644	0.0329742	-0.355162	0.0814716	-0.316586	0.123107	0.160552	0.443286	-0.0919287	0.662083	0.466926	0.0186161	0.684907	0.000158656	-0.112185	0.593412
KRT17	purple	-0.286165	0.16551	0.286165	0.16551	-0.0948427	0.652022	0.253096	0.222205	-0.641742	0.000544603	-0.0745648	0.723166	-0.135944	0.517024	-0.285399	0.166696	-0.228441	0.27206	-0.253345	0.221734	0.0928945	0.658742	-0.124741	0.552443	0.469593	0.0178657	0.800748	1.52908e-06	-0.0254351	0.903942
KRT18	purple	-0.457365	0.0215211	0.457365	0.0215211	0.102937	0.624389	0.166753	0.425636	-0.340459	0.095849	-0.0187859	0.92898	-0.032081	0.879004	-0.106109	0.613689	-0.224553	0.280524	-0.310957	0.130284	0.00992172	0.962458	-0.245383	0.237092	0.518076	0.00798149	0.743689	2.03969e-05	-0.186389	0.372346
KRT25	purple	-0.00230124	0.99129	0.00230124	0.99129	0.147645	0.481241	0.357489	0.079355	-0.00300606	0.988622	0.00372574	0.985898	0.296084	0.150695	-0.129727	0.536544	-0.0220468	0.916691	-0.228961	0.270941	-0.287504	0.163452	-0.282956	0.170515	-0.0678902	0.747116	0.120844	0.565019	-0.0747455	0.722521
KRT34	purple	-0.430651	0.0316314	0.430651	0.0316314	0.255579	0.217547	0.419541	0.0368205	-0.354917	0.0816972	-0.0641688	0.76057	-0.148368	0.479074	-0.471535	0.0173347	-0.292896	0.155349	-0.395945	0.0500786	-0.0623059	0.767331	-0.270204	0.191447	0.324159	0.113913	0.54035	0.00529544	-0.209211	0.31554
KRT5	purple	0.0472789	0.822433	-0.0472789	0.822433	0.00251647	0.990475	0.105189	0.616788	-0.442818	0.0266373	-0.0974552	0.643053	-0.36952	0.0690687	-0.262303	0.205267	-0.182208	0.383357	-0.111945	0.594206	0.158185	0.450124	0.0555056	0.792148	0.259671	0.210017	0.350887	0.0854716	0.215022	0.301976
KRT6A	purple	-0.296786	0.149682	0.296786	0.149682	0.0674001	0.748884	0.207198	0.320326	-0.424148	0.0345926	0.283243	0.170064	-0.0164245	0.937889	-0.430536	0.0316819	-0.465593	0.0190009	-0.402438	0.0461067	0.214545	0.303075	-0.125264	0.550767	0.636585	0.000623314	0.795837	1.97138e-06	-0.118085	0.574
KRT6B	purple	-0.172859	0.408637	0.172859	0.408637	-0.023257	0.912135	0.153139	0.464889	-0.387718	0.0554902	0.21868	0.293625	-0.0238329	0.909967	-0.365405	0.0724645	-0.481826	0.0147325	-0.320661	0.118096	0.304336	0.139108	-0.0259517	0.902	0.616348	0.00103508	0.676423	0.000205385	-0.110753	0.598167
KRT8	purple	-0.157578	0.451886	0.157578	0.451886	0.111255	0.596496	-0.0474238	0.821897	-0.10464	0.618637	-0.123386	0.556802	-0.149596	0.475402	-0.00438508	0.983403	-0.172076	0.410797	-0.135402	0.518711	0.156684	0.454492	-0.0347776	0.868916	0.497718	0.0113505	0.570805	0.00288407	0.0462773	0.826138
KRTAP20-1	purple	-0.369849	0.0688027	0.369849	0.0688027	0.0857127	0.683733	0.190827	0.360861	-0.448291	0.0246084	0.100417	0.632943	-0.267345	0.196371	-0.380882	0.060323	-0.289531	0.160372	-0.268905	0.193673	0.124724	0.5525	-0.0708238	0.73656	0.417125	0.0380338	0.504532	0.0101121	0.0609213	0.772367
KYAT1	purple	-0.449326	0.0242394	0.449326	0.0242394	-0.172078	0.41079	0.208541	0.317127	-0.688446	0.000142102	-0.205075	0.325418	-0.118224	0.573545	-0.261192	0.207263	-0.149762	0.474906	-0.184855	0.376366	0.122427	0.559897	-0.0646331	0.758888	0.464797	0.0192338	0.856192	4.80089e-08	0.0390913	0.852821
LAMB3	purple	-0.493734	0.0121311	0.493734	0.0121311	0.0159524	0.939671	-0.0842931	0.688713	-0.407032	0.0434488	0.147503	0.48167	-0.393128	0.0518831	-0.196209	0.347216	-0.25656	0.215725	-0.152102	0.467954	0.327957	0.109496	0.0502069	0.811623	0.645517	0.0004926	0.650652	0.000428817	-0.125763	0.549166
LBH	purple	-0.366919	0.0712007	0.366919	0.0712007	-0.342613	0.0936318	-0.00567344	0.978528	-0.568666	0.0030155	-0.213113	0.306392	0.145964	0.486305	-0.181583	0.385017	0.222682	0.284659	0.109701	0.601667	0.0892782	0.671284	0.109336	0.602886	0.301202	0.14343	0.764243	8.71434e-06	0.0161746	0.938832
LDLR	purple	0.0678403	0.747296	-0.0678403	0.747296	0.069061	0.742898	0.116697	0.578542	-0.126335	0.547337	0.153829	0.462854	0.368826	0.0696327	-0.110165	0.600123	-0.105532	0.615631	-0.216179	0.29932	-0.0423468	0.840711	-0.165719	0.428553	0.343043	0.0931936	0.531984	0.00619754	0.178123	0.394292
LGALS7B	purple	-0.432543	0.0308091	0.432543	0.0308091	0.123076	0.557802	0.505698	0.00991172	-0.638609	0.000591318	0.0330827	0.875255	-0.107318	0.609634	-0.706666	7.86086e-05	-0.428498	0.0325883	-0.490077	0.0128862	0.0622799	0.767425	-0.213571	0.305329	0.503901	0.0102217	0.845125	1.06365e-07	0.110632	0.598568
LHFPL2	purple	-0.291768	0.157021	0.291768	0.157021	0.0126578	0.952115	0.266291	0.198208	-0.36705	0.0710923	0.374593	0.0650516	0.247785	0.232388	-0.508544	0.00943686	-0.330231	0.106914	-0.368715	0.0697234	0.0943268	0.653799	-0.143147	0.494847	0.490851	0.012723	0.788235	2.88305e-06	0.0656682	0.755141
LIN37	purple	-0.390404	0.0536754	0.390404	0.0536754	0.0130179	0.950754	0.0975846	0.642609	-0.203923	0.328203	0.0459382	0.827393	0.100463	0.632786	-0.337324	0.0991448	-0.142272	0.497517	-0.156177	0.45597	0.139962	0.504595	-0.00190032	0.992807	0.413234	0.0400542	0.5861	0.0020785	-0.0547781	0.794815
LINC00328	purple	0.146673	0.484167	-0.146673	0.484167	-0.0418599	0.84252	-0.162094	0.438862	0.215083	0.301835	-0.0927402	0.659276	-0.0909407	0.665507	0.229668	0.269423	0.311457	0.129635	0.258431	0.21228	-0.15019	0.47363	0.0557843	0.791127	-0.406897	0.0435251	-0.417036	0.0380791	0.0909572	0.66545
LMNA	purple	-0.199723	0.338476	0.199723	0.338476	0.136362	0.515723	-0.000269444	0.99898	-0.212793	0.307136	0.186921	0.370959	-0.113366	0.589503	-0.0373564	0.859288	-0.294871	0.152453	-0.253661	0.221138	0.139925	0.504706	-0.118105	0.573935	0.504089	0.010189	0.578503	0.00245056	-0.0958915	0.648416
LOC100288884	purple	0.0456531	0.828448	-0.0456531	0.828448	0.343549	0.0926807	0.362166	0.0752267	0.214109	0.304083	0.194232	0.352194	0.159991	0.444902	-0.0188438	0.928762	-0.222819	0.284353	-0.367521	0.070703	-0.337622	0.0988279	-0.409168	0.0422553	-0.10845	0.605843	-0.143261	0.494499	0.0885295	0.673891
LOC284581	purple	-0.215081	0.301841	0.215081	0.301841	-0.241252	0.245331	-0.065826	0.75457	-0.283191	0.170145	-0.197065	0.345077	-0.0717335	0.733296	0.135749	0.517633	-0.0186626	0.929445	0.0569576	0.786832	0.180135	0.388885	0.0763692	0.716734	0.293428	0.154566	0.403292	0.0456029	-0.247513	0.232917
LOXL4	purple	-0.521883	0.00745521	0.521883	0.00745521	0.183485	0.379975	0.0807576	0.701169	-0.405173	0.0445097	-0.208046	0.318303	-0.447943	0.0247339	-0.41117	0.04116	-0.503597	0.0102751	-0.288076	0.162579	0.435261	0.0296578	0.0933653	0.657116	0.779817	4.31616e-06	0.684475	0.000160784	0.131275	0.531651
LRIG1	purple	0.50249	0.0104708	-0.50249	0.0104708	0.350849	0.0855082	0.0789779	0.707467	0.24499	0.237868	-0.149967	0.474296	-0.210239	0.313114	0.21741	0.296508	0.0627088	0.765867	-0.0484384	0.818148	-0.331681	0.105289	-0.213128	0.306356	-0.464201	0.0194095	-0.639688	0.000574856	0.148205	0.479562
LRIG3	purple	0.52507	0.00703722	-0.52507	0.00703722	-0.0155207	0.941301	-0.376359	0.0636959	0.443559	0.0263551	-0.421861	0.0356845	-0.211592	0.309938	0.293849	0.153948	0.372824	0.0664315	0.473917	0.0167014	0.0449243	0.831148	0.322707	0.115635	-0.393055	0.0519303	-0.73944	2.40801e-05	0.102227	0.626795
LRP1B	purple	0.566868	0.00312987	-0.566868	0.00312987	0.137025	0.513664	0.0216714	0.918105	0.192884	0.35561	-0.150969	0.471312	-0.0487856	0.816866	0.165731	0.42852	0.0379199	0.857186	0.0412113	0.844931	-0.145656	0.487235	-0.0278314	0.894938	-0.40357	0.0454401	-0.569779	0.00294646	0.0251259	0.905104
LRRC31	purple	-0.526411	0.00686738	0.526411	0.00686738	-0.118641	0.572185	0.0235336	0.911094	-0.508844	0.0093878	-0.312488	0.128304	-0.210752	0.311907	-0.351897	0.0845141	-0.148794	0.477799	-0.056848	0.787232	0.335314	0.101302	0.157733	0.451436	0.63641	0.000626139	0.777379	4.83558e-06	0.270485	0.190968
LRRC8A	purple	-0.499714	0.0109755	0.499714	0.0109755	0.246748	0.234411	0.32235	0.116062	-0.487423	0.0134578	0.0623903	0.767024	-0.315177	0.124877	-0.564902	0.00325918	-0.694394	0.000117674	-0.542455	0.0050867	0.321593	0.116971	-0.133351	0.525122	0.810192	9.19426e-07	0.804763	1.23582e-06	0.0787124	0.708409
LY6G6C	purple	-0.186196	0.37285	0.186196	0.37285	0.104487	0.619153	0.446393	0.0252977	-0.495356	0.0118081	-0.00705726	0.973292	-0.0511993	0.807967	-0.396247	0.049888	-0.334755	0.101908	-0.402734	0.0459318	0.011176	0.957716	-0.224546	0.28054	0.399638	0.0477879	0.634807	0.000652633	-0.0205218	0.922436
LYPD3	purple	-0.36073	0.076476	0.36073	0.076476	0.209143	0.315701	0.233587	0.261109	-0.396649	0.0496356	0.247559	0.232827	-0.200749	0.335948	-0.577215	0.00251896	-0.593651	0.00175763	-0.457386	0.0215144	0.298961	0.146579	-0.0793571	0.706124	0.695416	0.00011387	0.699206	0.000100692	0.0250575	0.905361
MAFK	purple	-0.373837	0.065638	0.373837	0.065638	-0.0569643	0.786807	0.137808	0.51124	-0.223488	0.282873	0.223857	0.282058	0.111241	0.596544	-0.110187	0.600048	-0.360254	0.0768942	-0.296305	0.150375	0.19032	0.362164	-0.10875	0.60484	0.560729	0.00354862	0.697544	0.000106299	-0.0215029	0.918739
MAGED4	purple	-0.388396	0.0550277	0.388396	0.0550277	-0.0668009	0.751047	0.418562	0.0373084	-0.627672	0.000782678	0.178696	0.392747	0.00960574	0.963652	-0.333762	0.102992	-0.408318	0.0427272	-0.43759	0.0286991	0.0321378	0.878791	-0.251382	0.225457	0.443508	0.0263744	0.779172	4.44841e-06	0.102322	0.626471
MAGEE1	purple	0.337205	0.0992715	-0.337205	0.0992715	0.0519994	0.805022	0.0385371	0.854886	0.140921	0.50165	-0.332198	0.104716	-0.0925312	0.659998	0.115068	0.583891	0.125037	0.551493	0.131893	0.529706	-0.107117	0.610307	0.0270842	0.897745	-0.281832	0.172294	-0.436469	0.0291576	0.306032	0.136807
MAGEF1	purple	-0.237	0.254004	0.237	0.254004	-0.190487	0.361735	0.0255584	0.903478	-0.41781	0.0376868	-0.464321	0.019374	-0.379533	0.0613147	-0.424497	0.034428	-0.342859	0.0933812	-0.00375216	0.985798	0.583761	0.00218754	0.380864	0.0603366	0.59041	0.00188974	0.431849	0.0311089	0.282428	0.171349
MAP10	purple	0.311093	0.130107	-0.311093	0.130107	0.222703	0.284612	-0.135506	0.518389	0.310793	0.130497	-0.233723	0.260823	-0.158159	0.450202	-0.0935188	0.656586	0.083505	0.691483	0.142444	0.49699	0.0351186	0.867642	0.136816	0.514313	-0.0374514	0.858933	-0.319428	0.119596	0.246897	0.23412
MAP2	purple	-0.268074	0.195108	0.268074	0.195108	-0.0530054	0.801323	0.182627	0.382244	-0.602791	0.00142686	-0.244007	0.239817	-0.0872024	0.678522	-0.341768	0.0944969	-0.0851104	0.685845	-0.146628	0.484301	0.0932834	0.657399	-0.0482278	0.818926	0.407563	0.0431499	0.743915	2.02155e-05	0.176822	0.39781
MAP4K4	purple	0.369461	0.0691162	-0.369461	0.0691162	0.193068	0.355144	-0.281785	0.172368	0.571923	0.00281731	0.568339	0.00303602	0.349063	0.0872228	0.467177	0.0185445	0.127304	0.544244	0.0614268	0.770527	-0.228963	0.270935	-0.145758	0.486925	-0.302645	0.141427	-0.541146	0.00521569	-0.295832	0.151059
MAPRE2	purple	-0.219179	0.292497	0.219179	0.292497	-0.169066	0.419152	-0.12385	0.555309	-0.160104	0.444576	0.279403	0.176178	0.324036	0.114058	0.113817	0.588014	0.130227	0.534961	0.0140939	0.946689	-0.00362205	0.986291	-0.0569669	0.786797	0.257461	0.214061	0.481705	0.0147612	-0.107659	0.608491
2024-03-01	purple	0.198451	0.341624	-0.198451	0.341624	0.056141	0.78982	0.00601027	0.977253	0.046929	0.823727	-0.392601	0.0522263	-0.404108	0.0451262	0.113931	0.587637	-0.105649	0.615238	0.0453663	0.829511	0.0434768	0.836516	0.0833662	0.691971	-0.232953	0.262442	-0.483022	0.0144522	0.397956	0.0488207
MB21D2	purple	-0.201198	0.334847	0.201198	0.334847	0.0990389	0.637638	0.138769	0.508268	-0.071272	0.734951	0.252101	0.224089	0.0987127	0.638752	-0.0485739	0.817648	-0.205214	0.325083	-0.258612	0.211947	-0.0363839	0.862917	-0.207177	0.320374	0.331338	0.105673	0.461577	0.020199	0.261109	0.207411
MDFIC	purple	0.427881	0.0328667	-0.427881	0.0328667	0.118468	0.572749	-0.0896407	0.670023	0.353205	0.0832848	-0.303465	0.140299	-0.252239	0.223826	0.152946	0.465458	0.0105701	0.960006	0.164537	0.431898	0.067895	0.747099	0.173425	0.407082	-0.283627	0.16946	-0.668753	0.00025757	0.225867	0.277645
MFSD2A	purple	-0.308687	0.133263	0.308687	0.133263	0.360613	0.0765787	0.147204	0.482569	-0.0365576	0.862268	-0.220425	0.289695	0.0918004	0.662527	-0.192353	0.356962	-0.0525679	0.802931	-0.222507	0.285048	-0.137365	0.51261	-0.224381	0.280903	0.280733	0.174044	0.478285	0.0155891	-0.117741	0.575123
MIR1-1	purple	-0.122775	0.558771	0.122775	0.558771	-0.0926353	0.659638	0.0605654	0.773663	-0.540658	0.00526446	-0.211372	0.310453	-0.0625635	0.766395	-0.401125	0.0468894	-0.0644442	0.759572	-0.0378779	0.857343	0.191702	0.358622	0.108424	0.60593	0.347277	0.0889631	0.516721	0.00817617	0.116421	0.579446
MIR124-1	purple	-0.319143	0.119945	0.319143	0.119945	0.0418198	0.842669	0.259909	0.209583	-0.399771	0.0477072	-0.26926	0.193063	-0.138407	0.509387	-0.404247	0.045045	-0.231423	0.265679	-0.193562	0.353888	0.110483	0.599065	-0.0314051	0.881536	0.358215	0.0787034	0.499383	0.0110368	0.124793	0.552279
MIR487A	purple	-0.438902	0.02817	0.438902	0.02817	0.156442	0.455198	-0.064238	0.760319	-0.156049	0.456344	-0.0326664	0.876813	-0.234337	0.259536	-0.195506	0.348982	0.0572094	0.78591	-0.0289772	0.890638	-0.00998857	0.962205	-0.0216797	0.918074	0.209985	0.313714	0.280693	0.174108	0.341455	0.0948184
MIRLET7A1	purple	-0.031305	0.881911	0.031305	0.881911	-0.286082	0.165638	-0.039655	0.850722	-0.372633	0.0665815	-0.41679	0.0382044	-0.35516	0.0814732	-0.181157	0.386153	-0.203119	0.330156	0.0568304	0.787297	0.455324	0.0221868	0.315767	0.124134	0.431919	0.0310784	0.425889	0.0337791	0.420749	0.0362257
MIRLET7F1	purple	-0.342709	0.093534	0.342709	0.093534	-0.291006	0.158157	-0.248024	0.231923	-0.426767	0.0333746	-0.105064	0.617208	-0.114619	0.585369	0.187941	0.368308	0.0836102	0.691113	0.143111	0.494957	0.224313	0.281054	0.148441	0.478854	0.35663	0.0801312	0.526302	0.00688099	-0.0433628	0.836939
MKI67	purple	-0.0611275	0.771616	0.0611275	0.771616	0.0109378	0.958616	0.205124	0.325301	-0.41044	0.0415567	0.217626	0.296016	0.126357	0.547266	-0.104506	0.619088	-0.291611	0.157254	-0.32795	0.109504	-0.0525314	0.803066	-0.255047	0.21854	0.327443	0.110087	0.542178	0.00511382	0.014314	0.945858
MLKL	purple	-0.3003	0.144692	0.3003	0.144692	-0.167924	0.422347	-0.117554	0.575735	0.0905731	0.666783	0.516867	0.00815511	0.450556	0.0238065	0.0142792	0.945989	-0.257462	0.214059	-0.149634	0.475289	0.210777	0.311848	0.009368	0.964551	0.407782	0.0430266	0.469936	0.017771	-0.184666	0.376861
MLX	purple	-0.562908	0.00339491	0.562908	0.00339491	0.302696	0.141357	0.292011	0.15666	-0.213431	0.305653	0.294258	0.153348	0.0236852	0.910523	-0.635815	0.000635868	-0.52581	0.00694312	-0.502269	0.0105103	0.159323	0.44683	-0.193586	0.353829	0.595463	0.00168732	0.674554	0.000217163	-0.289989	0.159683
MMP12	purple	-0.507558	0.00959914	0.507558	0.00959914	0.0333153	0.874384	0.176895	0.397613	-0.203044	0.330337	0.27798	0.178484	0.261201	0.207246	-0.376291	0.0637473	-0.261074	0.207475	-0.300058	0.145032	0.0900704	0.668529	-0.113314	0.589675	0.46267	0.0198672	0.699691	9.91087e-05	-0.273024	0.186674
MPDU1	purple	-0.320918	0.117784	0.320918	0.117784	0.166579	0.426127	0.0531795	0.800683	-0.191262	0.359748	-0.0809464	0.700502	-0.172309	0.410153	-0.594181	0.00173683	-0.380377	0.0606928	-0.235068	0.25801	0.402378	0.046142	0.134391	0.521866	0.694491	0.000117307	0.662771	0.000305968	0.127637	0.543183
MRPS7	purple	-0.420778	0.0362115	0.420778	0.0362115	0.28091	0.173761	0.336101	0.100454	-0.13634	0.515794	0.264195	0.201898	0.198392	0.341772	-0.495459	0.0117878	-0.336708	0.0998029	-0.44896	0.0243696	-0.0526533	0.802617	-0.27393	0.185158	0.419491	0.0368454	0.610303	0.00119647	-0.0664678	0.75225
MS4A6E	purple	0.251604	0.225034	-0.251604	0.225034	0.447018	0.0250688	0.480878	0.0149579	-0.169599	0.417666	0.0268645	0.89857	0.087315	0.678129	-0.434414	0.0300129	-0.166765	0.425603	-0.423264	0.0350112	-0.381394	0.0599503	-0.413237	0.0400525	-0.0975861	0.642604	0.157752	0.451381	0.152942	0.46547
MSANTD3-TMEFF1	purple	-0.426616	0.0334438	0.426616	0.0334438	-0.0613374	0.770852	0.254768	0.219062	-0.532399	0.00614994	0.191955	0.357978	-0.0203103	0.923233	-0.531516	0.00625161	-0.336976	0.0995157	-0.305052	0.138132	0.161261	0.441249	-0.089134	0.671786	0.475799	0.0162144	0.653845	0.000392891	0.149375	0.47606
MSTO1	purple	-0.250966	0.226252	0.250966	0.226252	0.00221404	0.99162	-0.0353531	0.866766	-0.374787	0.0649013	-0.146131	0.4858	-0.305403	0.137658	0.0616161	0.769839	-0.317064	0.122512	-0.178254	0.393937	0.267465	0.196164	-0.00209899	0.992055	0.580713	0.0023369	0.639176	0.000582624	0.145611	0.487371
MTR	purple	0.541523	0.0051783	-0.541523	0.0051783	-0.285261	0.16691	-0.414146	0.0395734	0.261967	0.205868	-0.262657	0.204633	0.0423512	0.840695	0.716701	5.56693e-05	0.696115	0.000111334	0.608245	0.00125616	-0.217442	0.296435	0.199572	0.338849	-0.67506	0.000213922	-0.717307	5.44963e-05	-0.0883729	0.674437
MUC13	purple	0.421726	0.0357499	-0.421726	0.0357499	0.179848	0.389653	-0.129632	0.536845	0.730769	3.347e-05	0.127606	0.543283	0.457159	0.0215875	0.23726	0.253468	0.3921	0.0525537	0.187587	0.369226	-0.369096	0.069413	-0.0779756	0.711023	-0.518887	0.00786693	-0.603493	0.00140382	-0.00457765	0.982674
MUC2	purple	-0.399219	0.0480438	0.399219	0.0480438	0.146025	0.48612	0.140677	0.502397	-0.346684	0.0895468	-0.0317544	0.880227	-0.144879	0.489587	-0.0999996	0.634363	-0.220281	0.290018	-0.274452	0.184288	0.00137402	0.994799	-0.20403	0.327943	0.471962	0.0172198	0.605051	0.00135385	0.186519	0.372006
MUC20	purple	0.290767	0.158514	-0.290767	0.158514	0.210549	0.312385	-0.277655	0.179013	0.332925	0.103912	0.115023	0.584038	-0.195126	0.349937	0.335897	0.100673	0.137596	0.511896	0.154522	0.460816	-0.113243	0.58991	-0.0135908	0.94859	-0.261516	0.206678	-0.582292	0.00225846	0.0931493	0.657862
MUSTN1	purple	0.153005	0.465283	-0.153005	0.465283	-0.119386	0.569756	-0.184068	0.378436	0.373967	0.0655373	-0.193805	0.353274	0.0800901	0.703529	0.47709	0.015887	0.389642	0.0541858	0.326401	0.11129	-0.180782	0.387154	0.0695133	0.74127	-0.553792	0.00407809	-0.61093	0.00117878	-0.137903	0.510946
MYADM	purple	-0.291175	0.157905	0.291175	0.157905	0.34273	0.0935122	0.271454	0.18932	-0.342097	0.0941599	0.209493	0.314874	-0.0660876	0.753624	-0.429226	0.0322621	-0.507822	0.00955546	-0.512715	0.00877503	0.0992172	0.63703	-0.255939	0.216877	0.655024	0.000380295	0.755154	1.28209e-05	0.197375	0.344301
MYCNOS	purple	-0.428734	0.0324825	0.428734	0.0324825	-0.068167	0.746118	0.140176	0.503937	-0.256654	0.215552	-0.123984	0.554878	0.00323988	0.987737	-0.27312	0.186512	-0.0667577	0.751203	-0.0988097	0.638421	0.0329316	0.87582	-0.0207087	0.921732	0.248357	0.231275	0.435295	0.0296439	0.309047	0.132787
MYL6	purple	-0.193648	0.353671	0.193648	0.353671	-0.0929935	0.6584	-0.0535691	0.799252	-0.44902	0.0243479	-0.100644	0.632169	-0.136211	0.516195	-0.175456	0.401523	-0.00457902	0.982669	0.00157324	0.994045	0.167377	0.423883	0.105745	0.614915	0.333025	0.103802	0.547668	0.00459956	0.461369	0.0202629
MYO1C	purple	-0.434626	0.029924	0.434626	0.029924	0.455723	0.0220553	0.381439	0.0599176	-0.312747	0.127971	0.256546	0.215752	0.0235364	0.911083	-0.464888	0.0192068	-0.62239	0.000892863	-0.658257	0.000347564	0.0174645	0.933965	-0.391362	0.0530397	0.677095	0.000201287	0.801328	1.48318e-06	0.0542248	0.796845
NAGA	purple	-0.384299	0.0578681	0.384299	0.0578681	-0.107858	0.607824	-0.0681724	0.746099	-0.428785	0.0324596	-0.28103	0.173569	-0.124459	0.55335	-0.348685	0.0875894	-0.152833	0.465792	-0.049275	0.81506	0.351549	0.0848426	0.175524	0.401338	0.632915	0.000685148	0.798063	1.75847e-06	0.0543821	0.796267
NDNF	purple	0.0018789	0.992888	-0.0018789	0.992888	-0.248013	0.231944	0.0189232	0.928462	-0.299064	0.146433	-0.260209	0.209038	-0.102167	0.626998	-0.0323025	0.878175	0.136732	0.514573	0.106515	0.612326	0.0571319	0.786194	0.0946316	0.652749	0.0369561	0.860781	0.210061	0.313533	0.0469733	0.823563
NDUFA10	purple	0.227851	0.273333	-0.227851	0.273333	0.0805562	0.701881	-0.338663	0.097727	0.276556	0.18081	-0.377905	0.0625271	-0.31223	0.128635	0.427237	0.0331594	0.273033	0.186658	0.310338	0.131091	-0.0524892	0.803221	0.162265	0.438373	-0.311756	0.129247	-0.472464	0.0170854	0.408429	0.042665
NEDD9	purple	-0.419182	0.0369989	0.419182	0.0369989	0.0479164	0.820076	0.0499909	0.81242	-0.378756	0.0618907	0.113848	0.587911	0.0106043	0.959877	-0.339701	0.0966384	-0.235559	0.256988	-0.235403	0.257312	0.211313	0.310592	-0.0271611	0.897456	0.659028	0.000340125	0.875867	9.77944e-09	0.051614	0.80644
NEK6	purple	-0.147062	0.482994	0.147062	0.482994	0.0581818	0.782357	0.210115	0.313407	-0.260157	0.209133	0.166653	0.425917	0.254765	0.219067	-0.263923	0.20238	-0.259845	0.209699	-0.317812	0.121584	0.0116592	0.955889	-0.214496	0.303189	0.47264	0.0170386	0.629162	0.000753812	0.0494087	0.814567
NEURL4	purple	0.406917	0.0435141	-0.406917	0.0435141	-0.158164	0.450185	-0.241816	0.244196	0.333144	0.103671	-0.14995	0.474346	0.175804	0.400576	0.655328	0.000377112	0.430948	0.0315012	0.341895	0.0943668	-0.303178	0.140693	-0.0105507	0.960079	-0.615764	0.00104979	-0.592527	0.00180254	-0.143798	0.492866
NEUROD6	purple	-0.175006	0.402752	0.175006	0.402752	0.0310348	0.882923	0.146969	0.483274	-0.204848	0.325966	-0.238479	0.250965	-0.0566021	0.788132	-0.169269	0.418586	-0.0472962	0.822369	-0.0873363	0.678054	0.0531765	0.800694	-0.0149898	0.943306	0.203213	0.329926	0.23969	0.248495	0.132983	0.526279
NHS	purple	0.405514	0.0443134	-0.405514	0.0443134	0.387008	0.0559777	0.254788	0.219023	0.168947	0.419485	-0.196534	0.346404	-0.125112	0.551255	0.188168	0.367719	-0.00231861	0.991224	-0.156324	0.455539	-0.42888	0.0324168	-0.315364	0.124641	-0.478256	0.0155961	-0.56526	0.00323527	0.228929	0.271009
NIPA1	purple	-0.201208	0.334821	0.201208	0.334821	-0.404375	0.044971	-0.307989	0.134188	-0.239073	0.249752	-0.127255	0.544399	0.123589	0.556149	-0.171308	0.41292	0.323624	0.114546	0.349382	0.0869146	0.339645	0.096697	0.404245	0.0450462	0.33432	0.102382	0.534844	0.00587564	-0.125286	0.550697
NLRX1	purple	-0.234053	0.260131	0.234053	0.260131	0.13161	0.530597	0.131854	0.529828	-0.055182	0.793334	-0.0776244	0.71227	0.197609	0.343719	-0.167218	0.424328	-0.14215	0.497889	-0.213019	0.306611	-0.0288679	0.891048	-0.134268	0.522252	0.326438	0.111248	0.524733	0.00708053	0.12497	0.55171
NOCT	purple	-0.426709	0.0334013	0.426709	0.0334013	-0.093323	0.657262	0.371741	0.0672867	-0.596418	0.00165119	-0.0081944	0.96899	-0.015789	0.940288	-0.391025	0.0532631	-0.212288	0.308311	-0.29307	0.155093	0.0309411	0.883274	-0.159131	0.447386	0.355807	0.0808803	0.723326	4.39745e-05	0.0595649	0.777309
NOP16	purple	-0.0992243	0.637006	0.0992243	0.637006	-0.106983	0.610758	0.0161718	0.938843	-0.310272	0.131177	0.0357599	0.865246	-0.170908	0.414027	-0.32192	0.116577	-0.440387	0.0275807	-0.156232	0.45581	0.49346	0.0121863	0.217011	0.297418	0.674441	0.000217899	0.559318	0.00365136	0.0676511	0.747978
NOS2	purple	-0.201572	0.33393	0.201572	0.33393	0.116265	0.579959	0.0802294	0.703036	0.201285	0.334632	-0.049903	0.812744	0.355833	0.0808572	-0.200181	0.337346	-0.198165	0.342335	-0.177354	0.396368	0.0838763	0.690177	-0.041253	0.844776	0.318184	0.121124	0.312215	0.128655	-0.204073	0.327839
NR1D2	purple	0.383319	0.0585644	-0.383319	0.0585644	-0.119775	0.568492	-0.509778	0.00923683	0.37363	0.0658	0.14535	0.48816	-0.0748717	0.722071	0.349705	0.0866031	0.110271	0.599769	0.355412	0.0812425	0.287202	0.163916	0.346126	0.0900984	-0.0514397	0.807082	-0.49853	0.0111967	-0.147364	0.482088
NREP	purple	-0.209846	0.31404	0.209846	0.31404	-0.298674	0.146986	0.0978148	0.641822	-0.354562	0.0820248	0.0700426	0.739366	0.371652	0.0673581	-0.252256	0.223794	-0.0876229	0.677053	-0.0888641	0.672725	0.135355	0.518859	0.0535587	0.79929	0.261632	0.206471	0.540882	0.00524202	0.0371636	0.860007
NRP2	purple	-0.280641	0.174191	0.280641	0.174191	-0.415945	0.038638	-0.309838	0.131747	-0.426474	0.0335089	-0.211142	0.310991	-0.132475	0.527875	0.0507903	0.809473	0.292431	0.156037	0.320479	0.118316	0.307253	0.135169	0.315374	0.124628	0.372579	0.066624	0.593969	0.00174512	-0.0115108	0.95645
NT5DC2	purple	-0.625674	0.000822888	0.625674	0.000822888	-0.0056481	0.978623	0.0924063	0.66043	-0.551975	0.00422731	-0.018856	0.928716	-0.269639	0.192414	-0.465598	0.0189993	-0.445671	0.0255638	-0.284858	0.167536	0.411801	0.0408192	0.0611625	0.771489	0.83037	2.80567e-07	0.902923	6.638e-10	0.0321997	0.87856
NTN4	purple	-0.217632	0.296004	0.217632	0.296004	-0.0511461	0.808163	-0.344533	0.0916881	0.10958	0.60207	0.0674124	0.748839	0.148318	0.479224	-0.253517	0.221409	-0.139372	0.506409	0.0818861	0.697185	0.50102	0.0107355	0.35026	0.0860708	0.667183	0.000269581	0.527753	0.00670073	0.00599665	0.977305
NTRK2	purple	-0.520746	0.00760936	0.520746	0.00760936	-0.120315	0.566735	0.318227	0.121071	-0.628666	0.000763327	-0.124007	0.554802	-0.113781	0.588132	-0.441846	0.0270114	-0.20479	0.326107	-0.25193	0.224414	0.124668	0.552677	-0.0801703	0.703245	0.477785	0.0157132	0.836732	1.86852e-07	-0.0862579	0.681824
NUDT4	purple	0.619844	0.000950576	-0.619844	0.000950576	0.0750607	0.721397	-0.017221	0.934883	0.459807	0.0207466	0.063939	0.761403	0.319274	0.119784	0.326587	0.111074	0.554734	0.00400249	0.263872	0.20247	-0.537566	0.00558247	-0.14593	0.486406	-0.816331	6.50615e-07	-0.799134	1.66352e-06	-0.0590701	0.779113
OK/SW-CL.58	purple	-0.205702	0.323908	0.205702	0.323908	-0.224692	0.280219	0.187026	0.370686	-0.22444	0.280775	0.212069	0.308824	0.328026	0.109417	-0.082095	0.696448	0.124934	0.551824	-0.0455529	0.82882	-0.149175	0.476659	-0.137508	0.512167	0.0256054	0.903301	0.418309	0.0374353	-0.106783	0.611427
OR10G2	purple	0.0852354	0.685406	-0.0852354	0.685406	0.109201	0.603335	0.357418	0.0794189	-0.345043	0.0911772	-0.0284908	0.892463	-0.0220917	0.916522	-0.239217	0.249458	-0.280737	0.174038	-0.334561	0.102119	-0.0491644	0.815468	-0.192378	0.356898	0.164117	0.433092	0.368808	0.0696476	0.250403	0.227329
OR9Q1	purple	-0.393341	0.0517452	0.393341	0.0517452	0.0800465	0.703683	0.0332884	0.874485	-0.212983	0.306695	-0.0771135	0.714086	-0.141952	0.498492	-0.254587	0.219399	-0.00939822	0.964437	-0.057059	0.786461	0.0656755	0.755115	0.0208775	0.921096	0.25099	0.226206	0.336403	0.100129	0.130138	0.535244
ORMDL2	purple	-0.262953	0.204104	0.262953	0.204104	-0.168362	0.421119	-0.167182	0.42443	-0.241201	0.245433	-0.00889888	0.966326	0.118947	0.571186	-0.300318	0.144667	0.059477	0.777629	0.0787556	0.708256	0.271176	0.189792	0.217376	0.296585	0.449114	0.0243146	0.654326	0.000387707	0.0590091	0.779336
OVOS	purple	-0.145457	0.487836	0.145457	0.487836	-0.29336	0.154666	-0.0574996	0.78485	-0.490123	0.0128762	-0.397037	0.0493928	-0.109633	0.601894	-0.118187	0.573668	0.0677303	0.747693	0.110401	0.599336	0.228216	0.272544	0.206227	0.322649	0.287993	0.162706	0.547659	0.00460034	0.201809	0.333351
P2RX4	purple	-0.345293	0.0909277	0.345293	0.0909277	-0.0838408	0.690302	-0.0133712	0.949419	-0.320938	0.11776	-0.242311	0.243202	-0.271935	0.188508	-0.434912	0.0298036	-0.26058	0.208367	-0.0727725	0.729573	0.423762	0.0347747	0.248834	0.230352	0.523317	0.00726466	0.564526	0.00328442	-0.0871828	0.67859
P2RY12	purple	0.0776371	0.712225	-0.0776371	0.712225	-0.0104535	0.960447	0.0490633	0.815841	-0.248576	0.230851	-0.0843005	0.688687	-0.0372121	0.859826	-0.213736	0.304946	-0.0495335	0.814107	-0.059638	0.777042	0.0358128	0.865049	0.0138228	0.947714	0.195056	0.350114	0.370933	0.0679311	0.212435	0.307969
P2RY14	purple	-0.437054	0.0289175	0.437054	0.0289175	0.00263478	0.990027	0.182294	0.383128	-0.3301	0.107061	0.325226	0.112659	0.330821	0.10625	-0.412117	0.0406496	-0.0870907	0.678912	-0.249948	0.228204	-0.0598488	0.776273	-0.178267	0.393902	0.278718	0.177286	0.599292	0.00154654	0.0716546	0.733579
P3H2	purple	-0.384245	0.0579068	0.384245	0.0579068	-0.115441	0.582664	0.0335702	0.873431	-0.497932	0.0113098	0.0397571	0.850342	-0.291408	0.157556	-0.156844	0.454022	-0.274178	0.184743	-0.144534	0.490632	0.282608	0.171064	0.0758826	0.718467	0.440088	0.0276987	0.568107	0.00305066	-0.195565	0.348833
PACSIN2	purple	-0.293572	0.154355	0.293572	0.154355	-0.40473	0.044765	-0.238373	0.251183	-0.22775	0.273551	0.28978	0.159996	-0.0549177	0.794303	-0.114944	0.5843	-0.189477	0.364333	0.087493	0.677507	0.536379	0.00570877	0.319341	0.119703	0.549448	0.00444245	0.4681	0.0182826	-0.351101	0.0852685
PANX2	purple	0.432316	0.030907	-0.432316	0.030907	0.581423	0.00230137	0.464542	0.0193087	0.342077	0.0941798	0.0861627	0.682158	0.0866035	0.680615	-0.15767	0.451619	-0.150793	0.471837	-0.351759	0.0846437	-0.468505	0.0181686	-0.433561	0.0303737	-0.413799	0.0397556	-0.542246	0.00510713	0.0535204	0.799431
PARM1	purple	-0.498999	0.0111087	0.498999	0.0111087	0.160742	0.44274	-0.14025	0.503708	0.0253834	0.904136	0.269487	0.192675	0.0543765	0.796288	-0.19963	0.338706	-0.083642	0.691001	-0.126576	0.546569	0.0955202	0.649692	-0.0418374	0.842604	0.472495	0.0170772	0.532232	0.00616901	0.0183226	0.930727
PARVA	purple	0.473774	0.0167389	-0.473774	0.0167389	-0.0736406	0.726468	-0.246938	0.23404	0.218877	0.293181	-0.442961	0.0265826	-0.0814352	0.698775	0.512052	0.00887746	0.592403	0.00180757	0.456758	0.0217174	-0.275903	0.181886	0.0859876	0.682771	-0.607841	0.00126817	-0.661467	0.000317511	-0.00992137	0.962459
PBXIP1	purple	0.454723	0.0223858	-0.454723	0.0223858	0.187106	0.370476	-0.153478	0.463889	0.363452	0.0741204	-0.23316	0.262006	-0.0697625	0.740373	0.138614	0.508747	0.373916	0.0655764	0.285654	0.1663	-0.204829	0.326012	0.0851179	0.685818	-0.507479	0.00961231	-0.708003	7.51388e-05	0.16587	0.428125
PCDH18	purple	0.314461	0.125783	-0.314461	0.125783	0.0694241	0.741591	-0.0978737	0.64162	0.151175	0.4707	-0.257445	0.214091	-0.35203	0.0843877	0.210602	0.312261	0.0542856	0.796622	0.15153	0.469647	-0.0326632	0.876825	0.0793919	0.706001	-0.264784	0.200856	-0.523588	0.00722913	0.091132	0.664844
PCSK6	purple	-0.6539	0.000392291	0.6539	0.000392291	0.116097	0.580509	0.340716	0.0955826	-0.390715	0.0534686	0.176549	0.39855	0.0405452	0.847409	-0.547556	0.0046096	-0.402423	0.0461153	-0.44966	0.0241213	0.0923068	0.660774	-0.217782	0.295662	0.59074	0.00187592	0.800761	1.52807e-06	-0.190425	0.361893
PDE11A	purple	0.105426	0.615987	-0.105426	0.615987	-0.00780875	0.970449	-0.0588014	0.780094	0.35149	0.0848983	-0.249116	0.229807	0.00127127	0.995188	0.283832	0.169139	0.174832	0.403227	0.165033	0.430492	-0.081694	0.697862	0.0520634	0.804787	-0.266233	0.19831	-0.390838	0.0533868	-0.120322	0.566713
PDIA4	purple	-0.187707	0.368914	0.187707	0.368914	-0.188567	0.366683	-0.175322	0.40189	-0.190026	0.362918	0.00587789	0.977754	0.146761	0.483901	0.0596011	0.777177	-0.00864486	0.967286	0.0589994	0.779371	0.217679	0.295896	0.11946	0.569516	0.441581	0.027114	0.602767	0.00142765	-0.102242	0.626744
PDLIM4	purple	-0.456741	0.0217229	0.456741	0.0217229	-0.0190478	0.927992	0.257546	0.213905	-0.580748	0.00233512	-0.169597	0.417673	-0.088105	0.675371	-0.282431	0.171344	0.0975695	0.642661	-0.142704	0.496197	-0.185785	0.373926	-0.19192	0.358067	0.0965711	0.646083	0.618257	0.000988174	-0.00290294	0.989012
PELI2	purple	0.273333	0.186155	-0.273333	0.186155	0.454402	0.0224926	-0.0387252	0.854185	0.499614	0.0109939	0.31172	0.129294	-0.209994	0.313691	0.313447	0.127073	-0.204131	0.3277	-0.176742	0.398026	-0.205207	0.3251	-0.254507	0.21955	-0.210464	0.312584	-0.589141	0.00194375	0.0586625	0.780601
PFKP	purple	-0.249529	0.229011	0.249529	0.229011	-0.122331	0.560206	-0.224798	0.279987	-0.151762	0.468958	-0.017164	0.935098	0.105849	0.614563	-0.236923	0.254163	-0.0693867	0.741725	0.0576538	0.784286	0.42776	0.0329218	0.272945	0.186805	0.645347	0.000494855	0.710352	6.93648e-05	-0.111219	0.596617
PGPEP1	purple	0.221179	0.288005	-0.221179	0.288005	0.187637	0.369095	-0.279428	0.17614	0.572568	0.00277945	-0.18282	0.381732	-0.0209262	0.920912	0.300615	0.14425	0.382135	0.0594139	0.326159	0.111571	-0.165107	0.430285	0.111922	0.594282	-0.437413	0.0287711	-0.681062	0.000178528	0.101228	0.630186
PHLDA1	purple	-0.270494	0.190953	0.270494	0.190953	0.086904	0.679565	0.434028	0.0301758	-0.431056	0.031454	0.273899	0.185209	0.0583608	0.781703	-0.595861	0.00167217	-0.513583	0.00864231	-0.490527	0.0127911	0.125471	0.550102	-0.210731	0.311956	0.534396	0.00592512	0.720332	4.89587e-05	-0.0374161	0.859065
PHLDB2	purple	-0.53545	0.00580929	0.53545	0.00580929	-0.231128	0.266304	0.221176	0.288013	-0.700254	9.72942e-05	-0.167654	0.423105	-0.153204	0.464697	-0.50378	0.010243	-0.277886	0.178637	-0.190356	0.362071	0.32039	0.118424	0.0851987	0.685535	0.634142	0.000663919	0.912245	2.17859e-10	0.072556	0.730349
PIDD1	purple	0.261785	0.206195	-0.261785	0.206195	0.374428	0.065179	0.357406	0.0794298	0.264416	0.201506	-0.00556009	0.978956	0.0588111	0.780059	0.255214	0.218228	0.00102604	0.996116	-0.232906	0.262541	-0.549411	0.00444566	-0.45376	0.0227076	-0.509029	0.00935783	-0.508383	0.00946322	-0.0345501	0.869767
PIH1D1	purple	-0.322249	0.116182	0.322249	0.116182	-0.06751	0.748487	0.0257308	0.90283	-0.192507	0.356571	-0.222132	0.285881	0.182821	0.38173	-0.3165	0.123215	0.0942607	0.654027	0.0189075	0.928521	0.0703665	0.738202	0.0867897	0.679964	0.255729	0.217268	0.566463	0.00315617	0.220055	0.290524
PITRM1	purple	-0.432699	0.030742	0.432699	0.030742	-0.0325129	0.877387	0.0777246	0.711914	-0.317074	0.122499	-0.0611884	0.771395	0.0765068	0.716244	-0.362895	0.0745978	-0.0248253	0.906235	-0.0946382	0.652726	0.0975523	0.64272	-4.70769e-05	0.999822	0.435398	0.0296009	0.624928	0.00083835	-0.0558991	0.790706
PKP1	purple	-0.160717	0.442812	0.160717	0.442812	-0.102177	0.626963	0.16319	0.43573	-0.671957	0.000234516	-0.253483	0.221474	-0.42199	0.0356222	-0.292575	0.155824	-0.28324	0.170068	-0.162251	0.438414	0.254609	0.219358	0.0659672	0.75406	0.430057	0.0318933	0.586735	0.00204972	0.170081	0.416325
PLA2G4C	purple	-0.334441	0.10225	0.334441	0.10225	-0.264882	0.200683	-0.0705056	0.737703	-0.0980629	0.640973	0.078617	0.708747	-0.0448388	0.831465	-0.128259	0.541203	-0.138502	0.509093	0.0175783	0.933535	0.310762	0.130539	0.159657	0.445867	0.340286	0.0960289	0.34968	0.086627	-0.118012	0.574237
PLAGL1	purple	-0.146344	0.485157	0.146344	0.485157	-0.172671	0.409157	-0.125752	0.549201	-0.266631	0.197616	0.0486516	0.817361	0.142211	0.497701	0.125949	0.548571	0.156532	0.454935	0.0505354	0.810413	-0.00626756	0.976279	-0.0451925	0.830155	0.246762	0.234383	0.45064	0.0237769	-0.0435619	0.8362
PLAT	purple	-0.0929094	0.658691	0.0929094	0.658691	0.0781507	0.710401	0.168702	0.42017	-0.124607	0.552873	0.415123	0.0390628	0.200424	0.336748	-0.130795	0.533166	-0.365164	0.0726677	-0.343001	0.0932366	0.0579046	0.783369	-0.19134	0.359549	0.373593	0.0658287	0.477582	0.0157638	-0.0639608	0.761324
PLEKHG7	purple	0.261951	0.205897	-0.261951	0.205897	-0.420161	0.0365145	-0.58806	0.00199078	0.467378	0.0184871	0.0137734	0.9479	0.127446	0.543792	0.624963	0.000837627	0.580458	0.00234978	0.654818	0.000382469	0.0538975	0.798046	0.388833	0.0547313	-0.440148	0.0276749	-0.635908	0.000634344	-0.121472	0.562986
PLEKHS1	purple	0.381501	0.0598728	-0.381501	0.0598728	0.0204258	0.922798	-0.316741	0.122915	0.589931	0.00190998	-0.0348481	0.868653	0.131016	0.532469	0.672444	0.00023117	0.517109	0.00812003	0.379462	0.0613671	-0.354418	0.0821575	-0.0308743	0.883524	-0.674517	0.000217408	-0.858743	3.9596e-08	-0.218247	0.294608
PLPP3	purple	0.281049	0.173539	-0.281049	0.173539	0.381422	0.0599299	0.107418	0.609297	0.344913	0.0913074	-0.11523	0.583357	-0.303487	0.140268	0.0155437	0.941214	-0.284528	0.168051	-0.165916	0.427997	-0.074402	0.723747	-0.101472	0.629356	-0.206265	0.322558	-0.565656	0.00320907	0.133512	0.524618
PMM2	purple	-0.423319	0.0349852	0.423319	0.0349852	0.276595	0.180747	0.278612	0.177458	-0.195396	0.349259	0.334306	0.102397	0.042259	0.841038	-0.423048	0.0351143	-0.63184	0.000704241	-0.563712	0.00333957	0.166128	0.427399	-0.264218	0.201857	0.677511	0.000198792	0.691152	0.000130485	-0.220796	0.288863
PNP	purple	-0.220579	0.289348	0.220579	0.289348	-0.47914	0.0153785	-0.453228	0.0228874	-0.239547	0.248786	0.0902532	0.667894	0.0492276	0.815235	-0.0710004	0.735926	0.00356696	0.986499	0.264659	0.201076	0.600189	0.00151507	0.476971	0.015917	0.621703	0.000908119	0.608196	0.00125762	-0.0777795	0.711719
POC1B	purple	-0.492609	0.0123594	0.492609	0.0123594	-0.420444	0.036375	-0.325223	0.112663	-0.448725	0.0244532	-0.0809439	0.70051	-0.155076	0.45919	-0.28322	0.1701	-0.0156794	0.940702	0.20084	0.335726	0.589507	0.00192802	0.452264	0.0232156	0.635819	0.00063581	0.719434	5.0548e-05	-0.174719	0.403535
POMT1	purple	0.155736	0.457259	-0.155736	0.457259	-0.174973	0.402841	-0.497655	0.0113626	0.334657	0.102015	-0.212955	0.306759	-0.0586299	0.78072	0.483306	0.0143863	0.262161	0.205521	0.401636	0.0465832	0.177767	0.395251	0.315642	0.124291	-0.081943	0.696984	-0.325812	0.111974	0.0143631	0.945673
POR	purple	0.385555	0.0569855	-0.385555	0.0569855	0.369089	0.0694183	-0.141769	0.499053	0.655325	0.000377143	-0.123783	0.555523	0.0112612	0.957393	0.404649	0.0448119	0.104897	0.617769	0.0732548	0.727848	-0.237589	0.252791	-0.10321	0.623466	-0.418197	0.0374916	-0.766713	7.82341e-06	-0.0400471	0.849262
POSTN	purple	-0.6116	0.00116013	0.6116	0.00116013	-0.128752	0.539637	0.172658	0.409192	-0.59791	0.00159615	-0.183817	0.379099	-0.166086	0.427515	-0.476199	0.0161124	-0.206176	0.322771	-0.172892	0.408547	0.264893	0.200664	0.0602585	0.77478	0.563933	0.00332457	0.818003	5.90792e-07	-0.118658	0.572131
POTEKP	purple	-0.0545247	0.795745	0.0545247	0.795745	-0.0384709	0.855132	0.131359	0.531385	-0.192388	0.356872	0.0527858	0.80213	0.0988005	0.638452	-0.236596	0.254838	-0.363424	0.0741448	-0.210129	0.313373	0.321878	0.116628	0.0558079	0.79104	0.550415	0.00435904	0.542731	0.00505987	-0.285288	0.166869
PPIAL4A	purple	-0.414553	0.0393602	0.414553	0.0393602	-0.319109	0.119986	-0.0903637	0.66751	-0.289141	0.160962	-0.0479017	0.820131	-0.0262829	0.900755	-0.214241	0.303777	-0.0950125	0.651438	0.0505893	0.810214	0.327168	0.110404	0.212071	0.308817	0.396939	0.049454	0.530133	0.00641365	0.0731967	0.728055
PPIAL4G	purple	-0.384498	0.057728	0.384498	0.057728	-0.401226	0.0468288	-0.391283	0.0530923	-0.20174	0.33352	-0.153739	0.463121	-0.211624	0.309863	-0.126173	0.547856	-0.00576713	0.978173	0.259545	0.210244	0.566069	0.00318187	0.461326	0.020276	0.544615	0.00487981	0.52549	0.00698369	-0.0652809	0.756542
PPP1R10	purple	-0.190767	0.361017	0.190767	0.361017	-0.361004	0.0762365	-0.0390923	0.852817	-0.147324	0.482208	0.167514	0.423496	0.419337	0.0369216	-0.00825242	0.968771	0.235308	0.257511	0.127526	0.543535	0.0355969	0.865855	0.0721207	0.731908	0.145736	0.486992	0.409716	0.0419533	-0.360009	0.0771097
PPP6R2	purple	0.277319	0.179562	-0.277319	0.179562	0.271638	0.189008	-0.17601	0.400014	0.642458	0.000534393	-0.0200208	0.924324	0.18788	0.368465	0.556007	0.00390225	0.135973	0.516934	0.0796429	0.705112	-0.284169	0.16861	-0.134511	0.521492	-0.419726	0.0367288	-0.679448	0.000187505	-0.208348	0.317587
PRAF2	purple	-0.158421	0.449442	0.158421	0.449442	0.138918	0.50781	0.208358	0.317562	-0.24268	0.242462	-0.157466	0.452213	0.0778291	0.711543	-0.382041	0.0594819	-0.0999902	0.634395	-0.190914	0.360638	0.0146014	0.944773	-0.0876369	0.677004	0.370497	0.0682805	0.546897	0.00466901	0.433004	0.0306115
PRB1	purple	-0.395658	0.0502602	0.395658	0.0502602	0.110361	0.599468	0.591039	0.00186347	-0.67152	0.000237551	-0.122417	0.559929	-0.114902	0.584436	-0.516193	0.00825312	-0.420041	0.0365736	-0.499764	0.0109661	-0.0318868	0.879731	-0.300457	0.144471	0.417858	0.0376624	0.754922	1.29454e-05	0.146207	0.485573
PRDM14	purple	-0.185346	0.375075	0.185346	0.375075	-0.130536	0.533986	0.275375	0.182756	-0.572936	0.00275801	-0.0246604	0.906855	-0.123766	0.55558	-0.297804	0.148225	-0.164109	0.433114	-0.178602	0.393	0.0589864	0.779419	-0.0801799	0.703211	0.220179	0.290245	0.514266	0.00853892	-0.126063	0.548208
PRKD1	purple	-0.333521	0.103256	0.333521	0.103256	-0.240636	0.246575	0.124751	0.552413	-0.454817	0.0223545	-0.265983	0.198748	-0.155623	0.457589	-0.397972	0.0488109	-0.0126663	0.952083	0.00748652	0.971668	0.198699	0.34101	0.165609	0.428864	0.223369	0.283137	0.459136	0.020957	-0.0395292	0.85119
PRKX	purple	-0.388633	0.0548667	0.388633	0.0548667	-0.238028	0.25189	0.108944	0.604193	-0.566468	0.00315585	-0.139083	0.5073	0.0365668	0.862234	-0.417135	0.0380289	-0.0133981	0.949318	-0.0403246	0.848229	0.166595	0.426081	0.0758936	0.718428	0.382948	0.0588296	0.66891	0.000256399	-0.0342997	0.870703
PRND	purple	0.23593	0.256218	-0.23593	0.256218	0.160472	0.443516	0.0232408	0.912196	0.255374	0.21793	-0.0734735	0.727065	-0.0379381	0.857119	0.245346	0.237166	-0.140398	0.503253	-0.075885	0.718458	-0.0858014	0.683423	-0.0950777	0.651214	-0.125736	0.549254	-0.277696	0.178947	-0.188984	0.365605
PROC	purple	0.351233	0.0851425	-0.351233	0.0851425	0.222836	0.284316	0.270672	0.190649	0.22415	0.281412	-0.215252	0.301446	0.0326252	0.876967	-0.133706	0.52401	0.14815	0.479727	-0.00730925	0.972338	-0.31512	0.124948	-0.119056	0.570833	-0.482644	0.0145403	-0.538753	0.00545849	0.0274956	0.8962
PRODH	purple	-0.417873	0.0376551	0.417873	0.0376551	0.240013	0.247839	0.291633	0.157221	-0.416442	0.0383823	0.330505	0.106605	-0.0117486	0.955551	-0.39286	0.0520574	-0.480132	0.0151374	-0.509123	0.00934256	0.0352393	0.867191	-0.30211	0.142168	0.534465	0.00591753	0.693849	0.000119748	-0.205627	0.32409
PROX2	purple	-0.2905	0.158914	0.2905	0.158914	0.022411	0.91532	0.300475	0.144446	-0.285835	0.16602	0.0995529	0.635885	0.137077	0.513504	-0.417075	0.0380592	-0.0883611	0.674478	-0.218081	0.294984	-0.0869872	0.679274	-0.175659	0.400971	0.216627	0.298293	0.427377	0.0330958	-0.0295043	0.888661
PRR15	purple	-0.389879	0.0540264	0.389879	0.0540264	-0.083089	0.692946	0.12274	0.558886	-0.55313	0.0041319	-0.29969	0.145549	-0.180652	0.387501	-0.562053	0.00345451	-0.121365	0.56333	-0.0804894	0.702117	0.301998	0.142323	0.16174	0.439876	0.498654	0.0111733	0.638306	0.000596024	0.0182404	0.931037
PRSS16	purple	-0.269684	0.192337	0.269684	0.192337	0.216387	0.298843	0.402796	0.0458951	-0.411245	0.0411193	0.125712	0.54933	-0.0198961	0.924794	-0.561187	0.00351584	-0.461962	0.0200816	-0.470428	0.0176357	0.0840127	0.689698	-0.200453	0.336678	0.538836	0.00544999	0.728923	3.58434e-05	0.277469	0.179316
PRTFDC1	purple	-0.48039	0.0150752	0.48039	0.0150752	-0.156768	0.454247	-0.175329	0.40187	-0.372468	0.0667115	-0.34551	0.0907113	-0.328051	0.109389	-0.0784867	0.709209	-0.0998131	0.634998	0.0802174	0.703079	0.43317	0.0305405	0.293858	0.153934	0.577932	0.00248068	0.627633	0.000783455	0.201203	0.334833
PSMC4	purple	-0.348682	0.0875919	0.348682	0.0875919	-0.229317	0.270176	-0.346344	0.0898827	-0.0665278	0.752033	-0.0498489	0.812943	0.0130705	0.950556	-0.179694	0.390065	-0.0776222	0.712278	0.134241	0.522337	0.521606	0.00749251	0.366811	0.0712907	0.698479	0.000103113	0.679824	0.00018538	-0.115701	0.581809
PSORS1C1	purple	-0.425413	0.0339996	0.425413	0.0339996	0.185014	0.375946	0.224564	0.280501	-0.0793721	0.706071	-0.0345081	0.869924	0.0955452	0.649606	-0.178793	0.392487	-0.257521	0.213951	-0.310856	0.130416	-0.0224629	0.915124	-0.226694	0.275844	0.40901	0.0423426	0.579469	0.00240032	0.160966	0.442097
PTHLH	purple	-0.377525	0.0628128	0.377525	0.0628128	-0.269085	0.193365	0.190792	0.360952	-0.613951	0.00109666	-0.0483184	0.818591	0.038915	0.853478	-0.175465	0.401501	-0.082828	0.693865	-0.137889	0.510989	0.112002	0.594018	-0.049714	0.813441	0.426361	0.0335608	0.822281	4.59594e-07	-0.069368	0.741793
PTPRS	purple	0.398056	0.0487588	-0.398056	0.0487588	0.450917	0.0236805	0.299021	0.146495	0.0436701	0.835799	-0.273153	0.186457	-0.388377	0.0550408	0.0771388	0.713996	-0.069637	0.740825	-0.190606	0.361428	-0.379331	0.0614639	-0.325885	0.11189	-0.392496	0.0522948	-0.497453	0.0114011	0.264985	0.200502
PYCR1	purple	-0.455982	0.0219702	0.455982	0.0219702	0.204892	0.32586	0.565106	0.00324556	-0.458284	0.0212269	0.207762	0.318979	0.161008	0.441976	-0.536669	0.00567772	-0.495191	0.0118406	-0.609591	0.00121684	-0.0711062	0.735546	-0.401374	0.0467399	0.520731	0.00761136	0.792104	2.38057e-06	0.0624491	0.766811
QRFPR	purple	-0.29062	0.158735	0.29062	0.158735	0.118192	0.573652	0.272078	0.188266	-0.243401	0.241022	-0.113449	0.589228	0.101142	0.630477	-0.47624	0.0161019	-0.100129	0.633921	-0.230566	0.267503	-0.0284663	0.892555	-0.08602	0.682657	0.200443	0.336701	0.488296	0.0132676	0.238157	0.251626
QTRT1	purple	0.455003	0.0222929	-0.455003	0.0222929	-0.17796	0.394731	-0.253241	0.22193	0.396808	0.0495359	-0.32055	0.11823	0.0625566	0.76642	0.723299	4.40176e-05	0.539749	0.00535631	0.453197	0.0228977	-0.277334	0.179536	0.0885186	0.673929	-0.694959	0.00011556	-0.727804	3.73538e-05	0.121124	0.564111
RABAC1	purple	-0.512237	0.00884881	0.512237	0.00884881	0.0607873	0.772855	0.213596	0.305271	-0.31173	0.129281	0.0637494	0.762091	0.0706148	0.737311	-0.438814	0.0282052	-0.413894	0.0397057	-0.344327	0.0918953	0.204295	0.327303	-0.082192	0.696106	0.571881	0.0028198	0.717528	5.40732e-05	0.132246	0.528592
RAET1L	purple	-0.287593	0.163317	0.287593	0.163317	-0.0748076	0.722299	0.305417	0.137638	-0.422919	0.0351759	-0.0692697	0.742146	0.1849	0.376246	-0.158612	0.448886	0.017626	0.933355	-0.195159	0.349856	-0.148885	0.477526	-0.242737	0.242349	0.26108	0.207464	0.693142	0.000122485	-0.0938161	0.65556
RANGAP1	purple	-0.341892	0.0943701	0.341892	0.0943701	0.0552033	0.793256	0.37607	0.063916	-0.197489	0.344018	0.293481	0.154488	0.309078	0.132746	-0.181768	0.384526	-0.315665	0.124262	-0.417759	0.0377126	-0.116777	0.57828	-0.334052	0.102675	0.232943	0.262463	0.551712	0.00424929	-0.427251	0.0331534
RANGRF	purple	-0.254614	0.219349	0.254614	0.219349	0.0976774	0.642292	0.437526	0.0287253	-0.356888	0.0798979	0.262852	0.204285	0.279236	0.176448	-0.628077	0.000774752	-0.383805	0.0582182	-0.453107	0.0229282	-0.0089674	0.966066	-0.22096	0.288494	0.340764	0.0955329	0.636277	0.000628306	0.138192	0.510051
RAP2C	purple	-0.65225	0.000410494	0.65225	0.000410494	-0.112047	0.59387	0.157144	0.453149	-0.426206	0.0336322	-0.0060112	0.977249	-0.261226	0.2072	-0.314381	0.125884	-0.331558	0.105427	-0.186931	0.370933	0.286775	0.16457	0.0536745	0.798865	0.513698	0.00862477	0.553608	0.00409298	-0.216162	0.299358
RASEF	purple	-0.397229	0.049273	0.397229	0.049273	-0.303432	0.140345	-0.18201	0.383882	-0.350946	0.085416	-0.0229608	0.91325	0.0132497	0.949878	0.0657564	0.754822	0.0545692	0.795581	0.106528	0.612282	0.24211	0.243605	0.141289	0.500522	0.386056	0.0566362	0.569482	0.00296479	-0.29417	0.153478
RASL11A	purple	0.27108	0.189956	-0.27108	0.189956	0.0921939	0.661165	-0.0511419	0.808178	0.265845	0.198989	0.154985	0.459458	0.110263	0.599795	-0.273018	0.186684	0.0695799	0.74103	0.0857069	0.683754	-0.0180213	0.931864	0.10582	0.614664	-0.231252	0.266041	-0.353293	0.0832025	0.12409	0.554536
REP15	purple	-0.292851	0.155416	0.292851	0.155416	-0.209023	0.315986	-0.0267252	0.899093	-0.384329	0.0578471	-0.00297405	0.988743	-0.0641424	0.760666	-0.176245	0.399377	-0.0677038	0.747788	-0.0124025	0.95308	0.271535	0.189184	0.140196	0.503876	0.432538	0.0308114	0.669258	0.000253812	0.0381456	0.856345
RGS1	purple	-0.315091	0.124985	0.315091	0.124985	0.0228589	0.913633	0.0496348	0.813733	-0.117776	0.575011	0.520843	0.00759603	0.306726	0.135874	-0.523815	0.00719941	-0.275699	0.182221	-0.247181	0.233564	0.223367	0.28314	0.00532053	0.979863	0.465592	0.0190013	0.589521	0.00192743	-0.213904	0.304558
RHOD	purple	-0.243991	0.239848	0.243991	0.239848	0.21635	0.298928	0.484636	0.0140807	-0.337331	0.0991378	0.241889	0.244049	0.133328	0.525197	-0.4776	0.0157592	-0.348635	0.0876375	-0.491705	0.0125453	-0.133808	0.523691	-0.387915	0.0553553	0.343824	0.0924027	0.614715	0.0010767	0.0761648	0.717462
RHOU	purple	0.465552	0.0190127	-0.465552	0.0190127	0.0333452	0.874272	-0.377092	0.0631399	0.560652	0.0035542	-0.0556012	0.791798	-0.0188185	0.928857	0.279378	0.17622	0.353222	0.0832694	0.404883	0.0446769	-0.0286993	0.891681	0.259999	0.20942	-0.467909	0.0183365	-0.794609	2.09838e-06	0.18039	0.388202
RNF128	purple	-0.0412578	0.844758	0.0412578	0.844758	0.0471618	0.822866	-0.176117	0.399723	0.0465703	0.825054	-0.31963	0.119349	-0.389283	0.0544269	-0.0845164	0.687929	0.0661879	0.753262	0.200001	0.33779	0.13583	0.517379	0.256479	0.215875	-0.190755	0.361046	-0.366162	0.0718308	0.0917508	0.662699
RNF34	purple	-0.337668	0.0987796	0.337668	0.0987796	-0.383603	0.0583619	-0.32701	0.110585	0.0709887	0.735968	0.0811479	0.69979	0.271693	0.188916	0.129621	0.53688	0.0492964	0.814981	0.21591	0.299936	0.392908	0.052026	0.331651	0.105324	0.332847	0.103997	0.364182	0.073498	-0.287911	0.162831
RNF39	purple	-0.402572	0.0460271	0.402572	0.0460271	0.370088	0.0686093	0.351317	0.0850624	-0.267832	0.195526	0.222146	0.285849	-0.0497053	0.813473	-0.606407	0.00131159	-0.730606	3.36741e-05	-0.631084	0.000717942	0.224085	0.281556	-0.226862	0.275477	0.771363	6.36297e-06	0.788198	2.88832e-06	0.114787	0.584816
RNU4-2	purple	0.294176	0.153468	-0.294176	0.153468	0.211637	0.309833	-0.111893	0.594379	0.377777	0.0626232	0.183094	0.381009	0.0561722	0.789706	0.153771	0.463025	-0.0137081	0.948147	-0.020506	0.922496	-0.156109	0.456167	-0.111757	0.594832	-0.269328	0.192947	-0.465313	0.0190825	0.223408	0.283051
RPL22L1	purple	-0.154538	0.46077	0.154538	0.46077	0.0838986	0.690099	-0.00416886	0.984221	-0.0891311	0.671796	0.377464	0.0628585	-0.0781672	0.710343	-0.048972	0.816178	-0.389906	0.0540085	-0.278944	0.17692	0.140388	0.503285	-0.123668	0.555892	0.364686	0.0730709	0.302452	0.141695	-0.224675	0.280258
RPL23A	purple	-0.229457	0.269875	0.229457	0.269875	-0.0833012	0.6922	-0.031773	0.880158	-0.410346	0.0416077	-0.0227685	0.913974	-0.216432	0.29874	-0.134973	0.520049	-0.205802	0.323669	-0.10966	0.601806	0.191014	0.360383	0.0365767	0.862197	0.316825	0.12281	0.450171	0.0239413	0.148785	0.477824
RPL28	purple	-0.286877	0.164413	0.286877	0.164413	0.0860735	0.68247	0.0359991	0.864353	-0.143843	0.49273	-0.283707	0.169334	0.0239446	0.909547	-0.0218575	0.917404	0.158271	0.449875	-0.0402515	0.848501	-0.175638	0.401027	-0.13507	0.519746	0.0644367	0.759599	0.381859	0.059613	0.0246929	0.906732
RPL35A	purple	-0.13264	0.527353	0.13264	0.527353	-0.343808	0.0924189	-0.106385	0.612764	-0.27814	0.178223	-0.346749	0.0894833	-0.467544	0.0184401	-0.0713327	0.734733	0.0189087	0.928517	0.213568	0.305337	0.370727	0.068096	0.364496	0.0732321	0.141655	0.499402	0.130772	0.533239	0.34548	0.0907408
RPL8	purple	-0.502817	0.0104126	0.502817	0.0104126	-0.206062	0.323045	0.0285516	0.892235	-0.533943	0.00597554	-0.113534	0.588948	-0.433231	0.0305143	-0.24794	0.232087	-0.312833	0.127859	-0.117937	0.574482	0.401445	0.0466976	0.160488	0.443471	0.534974	0.00586141	0.608693	0.00124295	0.137652	0.511722
RPS10P19	purple	-0.0465982	0.82495	0.0465982	0.82495	-0.211339	0.310531	-0.0365063	0.86246	-0.418186	0.0374973	-0.435966	0.0293649	-0.371133	0.0677716	-0.380073	0.0609162	-0.308281	0.1338	0.0389358	0.8534	0.598816	0.00156347	0.435308	0.0296385	0.533828	0.0059883	0.402153	0.0462759	0.388931	0.054665
RPTN	purple	-0.35125	0.085126	0.35125	0.085126	0.119739	0.56861	0.348701	0.0875735	-0.615305	0.0010615	-0.0721823	0.731687	-0.349585	0.0867188	-0.519579	0.00777019	-0.463705	0.0195569	-0.4057	0.044207	0.180885	0.386879	-0.119933	0.567979	0.562376	0.00343188	0.695852	0.000112281	0.118639	0.572192
RPUSD2	purple	0.207869	0.318724	-0.207869	0.318724	0.0731951	0.728061	-0.0756732	0.719213	0.219819	0.291056	0.0203841	0.922955	-0.18342	0.380146	0.0639078	0.761516	-0.00484152	0.981676	0.0897996	0.66947	0.00932832	0.964702	0.11696	0.577681	-0.278606	0.177468	-0.503893	0.0102231	0.272203	0.188054
RRAS	purple	-0.525037	0.00704144	0.525037	0.00704144	0.0116564	0.9559	0.351684	0.0847151	-0.552939	0.00414755	0.0723293	0.731161	0.0460271	0.827064	-0.548295	0.00454368	-0.276441	0.181	-0.361749	0.0755874	0.054926	0.794273	-0.170758	0.414443	0.496959	0.0114959	0.857902	4.22082e-08	0.20028	0.337103
RUSC1	purple	-0.308272	0.133812	0.308272	0.133812	0.389942	0.0539847	0.606224	0.00131724	-0.429518	0.0321322	0.0281254	0.893835	-0.0401743	0.848789	-0.581297	0.00230762	-0.577454	0.00250613	-0.662741	0.000306229	-0.0596196	0.777109	-0.40386	0.0452707	0.515909	0.00829479	0.751535	1.48842e-05	0.212064	0.308835
S100A2	purple	-0.419146	0.0370167	0.419146	0.0370167	-0.21867	0.29365	-0.0464791	0.825391	-0.474734	0.0164884	0.106025	0.613972	-0.137767	0.511365	-0.288814	0.161458	-0.287357	0.163678	-0.114486	0.585807	0.426537	0.0334802	0.155606	0.45764	0.67911	0.000189433	0.807187	1.08423e-06	-0.0366417	0.861954
SAMD3	purple	-0.163495	0.434862	0.163495	0.434862	-0.142536	0.49671	-0.149098	0.476889	-0.128975	0.538927	-0.0904084	0.667355	0.0621801	0.767788	0.251703	0.224846	0.0352664	0.86709	0.0492679	0.815086	0.140728	0.50224	0.0389128	0.853486	0.317183	0.122363	0.397272	0.049246	-0.0886526	0.673462
SAMD4A	purple	-0.582384	0.00225397	0.582384	0.00225397	0.0550161	0.793942	0.168066	0.421948	-0.468529	0.018162	-0.0309827	0.883118	-0.170253	0.415847	-0.355385	0.0812672	-0.475938	0.016179	-0.329018	0.108286	0.338724	0.0976628	-0.015514	0.941326	0.708903	7.2879e-05	0.770134	6.72314e-06	-0.00539618	0.979577
SBF2	purple	0.385368	0.0571162	-0.385368	0.0571162	-0.123275	0.55716	-0.571653	0.0028333	0.488713	0.0131773	-0.129669	0.536728	-0.200338	0.33696	0.622234	0.000896316	0.372201	0.0669222	0.534284	0.00593753	0.0961665	0.647471	0.338309	0.0981009	-0.364286	0.07341	-0.78994	2.65098e-06	-0.148985	0.477226
SCRG1	purple	-0.220232	0.290128	0.220232	0.290128	-0.205524	0.324338	-0.0766106	0.715875	-0.260826	0.207923	0.0599042	0.776072	0.102436	0.626085	-0.10833	0.606245	-0.099126	0.637341	-0.00782964	0.97037	0.306814	0.135756	0.133456	0.524794	0.51189	0.00890271	0.665537	0.000282686	-0.109236	0.603219
SEC14L1	purple	-0.509247	0.00932251	0.509247	0.00932251	-0.123104	0.557711	0.188006	0.368139	-0.437475	0.0287458	0.169368	0.418309	0.232775	0.262818	-0.313185	0.127409	0.0816443	0.698038	-0.147975	0.480251	-0.0959676	0.648154	-0.168896	0.419628	0.294539	0.152938	0.738583	2.48905e-05	-0.147856	0.480608
SERINC5	purple	-0.57295	0.00275718	0.57295	0.00275718	0.175351	0.40181	0.170887	0.414086	-0.410201	0.041687	0.122428	0.559892	-0.160125	0.444515	-0.431557	0.0312354	-0.502449	0.0104782	-0.423117	0.0350815	0.277265	0.179649	-0.110953	0.597501	0.804223	1.27207e-06	0.895525	1.48801e-09	0.00719617	0.972766
SERPINB10	purple	-0.507586	0.00959447	0.507586	0.00959447	-0.249318	0.229416	-0.222607	0.284825	-0.389738	0.0541211	-0.283646	0.16943	-0.333698	0.103062	-0.158909	0.448027	0.250221	0.22768	0.231108	0.266348	0.222037	0.286091	0.252767	0.222827	0.324343	0.113697	0.551439	0.0042722	0.0626585	0.76605
SERPINB13	purple	-0.454689	0.0223972	0.454689	0.0223972	-0.13863	0.508698	0.0147273	0.944297	-0.569602	0.0029574	-0.153355	0.464252	-0.409159	0.04226	-0.318488	0.12075	-0.393933	0.0513622	-0.155686	0.457406	0.501891	0.010578	0.193261	0.354653	0.746078	1.85526e-05	0.81282	7.9414e-07	0.0451029	0.830487
SERPINB2	purple	-0.544405	0.00489964	0.544405	0.00489964	-0.219522	0.291725	-0.182807	0.381769	-0.53827	0.00550869	-0.107341	0.609554	-0.27669	0.180591	-0.32927	0.107999	-0.00976775	0.96304	0.0774088	0.713036	0.416803	0.0381981	0.275506	0.182541	0.625045	0.000835923	0.802619	1.38547e-06	-0.0652132	0.756787
SERPINB5	purple	-0.325145	0.112754	0.325145	0.112754	-0.298328	0.147477	0.0048286	0.981724	-0.604239	0.0013797	-0.209943	0.313812	-0.353519	0.0829922	-0.276343	0.18116	-0.25347	0.221499	-0.0218504	0.917431	0.460579	0.0205061	0.257299	0.21436	0.565526	0.00321766	0.687992	0.000144139	0.0975713	0.642655
SERPINE2	purple	-0.451129	0.0236067	0.451129	0.0236067	-0.0601957	0.775009	0.168715	0.420133	-0.47568	0.0162448	0.062259	0.767502	-0.0134633	0.949072	-0.594095	0.00174018	-0.205074	0.32542	-0.189679	0.363812	0.219399	0.292003	0.0528684	0.801827	0.505822	0.00989071	0.717282	5.4544e-05	0.244504	0.238831
SERPINF1	purple	-0.337971	0.0984575	0.337971	0.0984575	-0.10202	0.627496	0.239953	0.24796	-0.512357	0.00883022	0.094673	0.652607	0.126256	0.547588	-0.284612	0.167919	-0.236528	0.25498	-0.28056	0.17432	0.0155041	0.941364	-0.164649	0.43158	0.375829	0.0641	0.669684	0.000250675	-0.0630502	0.764628
SFN	purple	-0.357015	0.0797826	0.357015	0.0797826	0.275099	0.183214	0.264358	0.201608	-0.401311	0.046778	0.156899	0.453865	-0.174362	0.404513	-0.506563	0.00976538	-0.630349	0.00073148	-0.517778	0.00802408	0.273323	0.186173	-0.145472	0.487792	0.783517	3.6226e-06	0.799118	1.66487e-06	0.0362824	0.863295
SH2D1B	purple	-0.694929	0.00011567	0.694929	0.00011567	0.204091	0.327796	0.155386	0.458282	-0.282471	0.171281	0.22978	0.269182	-0.128904	0.539153	-0.517579	0.00805254	-0.633966	0.000666926	-0.473065	0.0169257	0.359236	0.0777935	-0.0736539	0.72642	0.83193	2.54341e-07	0.809077	9.77767e-07	-0.0380584	0.85667
SHISA2	purple	0.185106	0.375707	-0.185106	0.375707	0.387338	0.0557506	0.375513	0.0643421	0.18934	0.364687	0.0434163	0.83674	-0.270486	0.190966	0.00759754	0.971248	-0.158119	0.450317	-0.264294	0.201722	-0.419695	0.0367443	-0.369948	0.0687225	-0.525036	0.00704162	-0.640939	0.00055627	0.293112	0.15503
SHMT2	purple	-0.518886	0.00786698	0.518886	0.00786698	-0.0891593	0.671698	0.0784581	0.70931	-0.508054	0.00951711	0.0489998	0.816076	-0.0704253	0.737991	-0.410555	0.0414937	-0.44943	0.0242025	-0.276558	0.180808	0.425829	0.0338066	0.071681	0.733484	0.805689	1.17583e-06	0.907588	3.85707e-10	0.0973487	0.643417
SIDT1	purple	-0.152691	0.466212	0.152691	0.466212	-0.136819	0.514305	-0.318369	0.120896	0.15529	0.458564	0.0441128	0.834157	0.284743	0.167716	0.0235001	0.91122	0.045039	0.830723	0.123705	0.555773	0.252809	0.222747	0.206073	0.323018	0.439886	0.0277785	0.492596	0.0123619	0.0913144	0.664211
SIN3A	purple	0.347224	0.089015	-0.347224	0.089015	0.314641	0.125554	-0.0515924	0.80652	0.522337	0.00739452	0.065491	0.755782	0.0109367	0.95862	0.381805	0.0596526	0.184958	0.376094	0.0706378	0.737228	-0.341488	0.0947852	-0.194285	0.352061	-0.478775	0.0154681	-0.763068	9.16926e-06	-0.241489	0.244854
SLC12A2	purple	-0.479473	0.0152972	0.479473	0.0152972	0.126579	0.546556	0.40071	0.047139	-0.472751	0.0170091	0.15349	0.463853	0.0135362	0.948796	-0.455825	0.0220219	-0.449354	0.0242293	-0.499509	0.0110135	0.0350491	0.867902	-0.306703	0.135905	0.585403	0.00211048	0.780327	4.2139e-06	-0.0465356	0.825182
SLC18A2	purple	-0.357531	0.079317	0.357531	0.079317	-0.254199	0.220127	0.299146	0.146317	-0.57542	0.002617	0.0133965	0.949324	0.19628	0.347039	-0.443354	0.0264328	-0.00708639	0.973182	-0.138111	0.510302	0.0138473	0.947621	-0.0735228	0.726889	0.251896	0.224479	0.707302	7.69421e-05	-0.231018	0.266539
SLC1A5	purple	-0.182698	0.382057	0.182698	0.382057	0.0284813	0.892499	0.0765174	0.716206	-0.335144	0.101487	-0.0752205	0.720826	-0.0924656	0.660225	-0.52994	0.00643658	-0.407719	0.0430623	-0.244064	0.239703	0.378234	0.0622806	0.0994678	0.636175	0.703157	8.84011e-05	0.730636	3.36367e-05	0.246084	0.235712
SLC27A3	purple	-0.199595	0.338793	0.199595	0.338793	0.0668816	0.750756	0.309191	0.132597	-0.497987	0.0112994	-0.0800221	0.70377	0.0867319	0.680167	-0.383908	0.0581456	-0.17281	0.408772	-0.303683	0.14	-0.0465015	0.825308	-0.192039	0.357761	0.314188	0.126129	0.65861	0.000344136	0.210405	0.312724
SLC28A3	purple	0.301049	0.143643	-0.301049	0.143643	0.146465	0.484792	-0.20622	0.322665	0.445274	0.0257111	-0.340376	0.0959345	-0.214937	0.302173	0.0868047	0.679912	-0.0285163	0.892368	0.155383	0.458291	0.14701	0.483151	0.211011	0.311299	-0.0829599	0.693401	-0.450264	0.0239084	-0.0233804	0.91167
SLC2A10	purple	-0.22393	0.281897	0.22393	0.281897	0.2161	0.299501	0.255013	0.218602	-0.234067	0.260102	0.0171549	0.935133	0.0984448	0.639667	-0.252518	0.223298	-0.11966	0.568866	-0.289203	0.160868	-0.10409	0.620491	-0.247819	0.232322	0.303059	0.140857	0.533443	0.00603151	-0.153886	0.462688
SLC38A5	purple	-0.366285	0.0717283	0.366285	0.0717283	-0.283213	0.17011	0.043876	0.835035	-0.357439	0.0793999	0.00950894	0.964018	0.168397	0.421021	0.0821795	0.69615	0.114979	0.584184	-0.00669267	0.974671	-0.00450267	0.982958	-0.0435107	0.83639	0.216992	0.29746	0.600383	0.00150832	-0.112426	0.592613
SLC39A14	purple	-0.455349	0.0221784	0.455349	0.0221784	0.158901	0.44805	0.475082	0.0163985	-0.507663	0.00958183	0.105012	0.617383	0.0400665	0.84919	-0.434014	0.0301816	-0.520888	0.00758991	-0.564521	0.00328477	0.0199728	0.924505	-0.324643	0.113343	0.55182	0.00424022	0.852883	6.13108e-08	-0.0417508	0.842926
SLC39A8	purple	-0.501878	0.0105804	0.501878	0.0105804	0.078933	0.707626	0.22166	0.286931	-0.476263	0.0160961	-0.0841379	0.689258	-0.207909	0.318629	-0.642894	0.000528256	-0.469333	0.0179377	-0.343443	0.0927882	0.372093	0.067008	0.0279889	0.894347	0.796812	1.87538e-06	0.857782	4.25954e-08	0.0956813	0.649138
SLC41A2	purple	-0.396878	0.0494919	0.396878	0.0494919	-0.0514115	0.807186	-0.310659	0.130672	0.0986325	0.639026	0.0790898	0.707071	0.054475	0.795927	-0.262091	0.205646	-0.161807	0.439684	0.0542632	0.796704	0.518253	0.00795645	0.32729	0.110263	0.71484	5.94123e-05	0.482714	0.0145239	-0.0661006	0.753577
SLC5A3	purple	-0.17979	0.389807	0.17979	0.389807	-0.351603	0.0847914	-0.356987	0.0798081	-0.167186	0.424418	0.0479841	0.819826	0.0446167	0.832289	0.103752	0.621634	0.153949	0.462502	0.233438	0.261423	0.329491	0.107748	0.271124	0.189881	0.44545	0.0256455	0.510854	0.00906525	-0.0168443	0.936305
SLC5A5	purple	-0.5539	0.00406939	0.5539	0.00406939	0.290034	0.159615	0.472454	0.0170881	-0.453971	0.0226369	0.376775	0.0633794	-0.0748916	0.722	-0.581291	0.00230793	-0.628237	0.000771629	-0.655815	0.000372047	0.0484363	0.818156	-0.366284	0.0717292	0.639706	0.000574582	0.812975	7.87224e-07	0.0319774	0.879392
SLC6A6	purple	0.44379	0.0262676	-0.44379	0.0262676	0.193738	0.353444	-0.228612	0.27169	0.597332	0.00161727	-0.148048	0.480033	0.113136	0.590263	0.476117	0.0161334	0.487933	0.0133465	0.311684	0.129341	-0.361	0.0762403	-0.0399714	0.849544	-0.562525	0.00342148	-0.734734	2.88364e-05	-0.0636616	0.762409
SLC6A8	purple	-0.489348	0.0130412	0.489348	0.0130412	0.0497528	0.813297	0.322903	0.115402	-0.454112	0.0225896	0.309694	0.131936	0.0775787	0.712433	-0.336732	0.0997766	-0.45012	0.023959	-0.464254	0.0193937	0.0701947	0.73882	-0.25739	0.214192	0.569167	0.00298426	0.802636	1.38423e-06	0.033279	0.87452
SLC7A1	purple	-0.547721	0.00459479	0.547721	0.00459479	0.243802	0.240225	0.258193	0.212715	-0.362651	0.0748084	0.163911	0.433677	0.0393471	0.851868	-0.430797	0.0315673	-0.492445	0.0123928	-0.494353	0.0120069	0.147461	0.481794	-0.231663	0.265169	0.705774	8.10035e-05	0.863931	2.64433e-08	-0.110424	0.599261
SLC9B2	purple	-0.501626	0.0106257	0.501626	0.0106257	0.0313604	0.881703	0.36977	0.0688662	-0.600522	0.00150351	-0.0636632	0.762403	0.0192068	0.927393	-0.552386	0.00419311	-0.300845	0.143929	-0.374587	0.0650555	0.0970329	0.644499	-0.157895	0.450967	0.561611	0.00348572	0.918723	9.3169e-11	0.0697828	0.740301
SLCO3A1	purple	-0.357907	0.078979	0.357907	0.078979	0.00527845	0.980022	-0.0473456	0.822186	-0.134321	0.522087	0.399445	0.0479059	0.139713	0.505359	-0.138916	0.507816	0.0276022	0.895799	-0.0968668	0.645068	0.0103823	0.960716	-0.0730312	0.728648	0.266215	0.198342	0.479344	0.0153288	-0.129042	0.538716
SMAP2	purple	0.110619	0.598612	-0.110619	0.598612	0.188996	0.365574	-0.0982745	0.640249	0.56033	0.00357744	0.412239	0.0405843	0.374051	0.0654718	0.350681	0.085668	0.381989	0.0595194	0.110248	0.599845	-0.485247	0.0139421	-0.244009	0.239813	-0.601092	0.00148392	-0.609438	0.00122125	-0.286016	0.165741
SMOX	purple	-0.598622	0.00157042	0.598622	0.00157042	0.0129082	0.951169	0.253387	0.221656	-0.452585	0.0231058	0.0122829	0.953532	-0.126972	0.545302	-0.434479	0.0299857	-0.518361	0.0079411	-0.379293	0.0614919	0.346041	0.0901835	-0.0305321	0.884807	0.721162	4.75292e-05	0.843613	1.18016e-07	-0.144226	0.491567
SNCA	purple	-0.296982	0.149401	0.296982	0.149401	-0.477281	0.0158393	0.0152431	0.942349	-0.664192	0.000293805	-0.462107	0.0200376	-0.284886	0.167493	-0.179805	0.389769	0.0214369	0.918988	0.162896	0.436569	0.341625	0.0946439	0.308879	0.133009	0.306225	0.136548	0.474723	0.0164913	0.221042	0.288311
SNORA46	purple	0.0609426	0.772289	-0.0609426	0.772289	-0.0363618	0.862999	-0.178037	0.394523	0.316589	0.123104	0.310886	0.130377	0.0735993	0.726615	0.0767155	0.715501	-0.103646	0.621991	0.0320091	0.879274	0.143974	0.492331	0.0982225	0.640427	-0.0361036	0.863963	-0.273223	0.186339	0.0235287	0.911112
SNORA68	purple	0.31883	0.120329	-0.31883	0.120329	-0.0709339	0.736165	-0.00727705	0.97246	0.0877236	0.676702	0.228411	0.272125	0.0877705	0.676538	-0.00890428	0.966305	-0.0845094	0.687953	0.00995003	0.962351	-0.00218204	0.991741	0.0431309	0.8378	-0.255098	0.218443	-0.34713	0.089108	0.202374	0.331969
SNORD115-24	purple	0.372726	0.0665082	-0.372726	0.0665082	0.123463	0.556555	-0.141847	0.498814	0.203294	0.329729	0.0224549	0.915154	-0.139561	0.505828	0.3809	0.0603104	0.0617349	0.769407	0.0609825	0.772144	-0.164589	0.431751	-0.0923432	0.660648	-0.280839	0.173874	-0.432731	0.0307286	0.0950799	0.651206
SNORD29	purple	0.398766	0.0483215	-0.398766	0.0483215	0.030526	0.88483	-0.133573	0.524429	0.43	0.0319185	0.319063	0.120043	0.220766	0.288929	0.273116	0.186518	0.0105902	0.95993	0.0432917	0.837203	-0.10693	0.610933	-0.0524448	0.803384	-0.375601	0.0642748	-0.557335	0.00379992	-0.158705	0.448619
SNORD34	purple	0.530953	0.00631712	-0.530953	0.00631712	0.108352	0.60617	-0.380189	0.0608306	0.486177	0.0137336	0.0784258	0.709425	0.0244252	0.907739	0.63072	0.000724626	0.14662	0.484326	0.215047	0.301918	-0.0871759	0.678615	0.0258939	0.902217	-0.338754	0.0976308	-0.666107	0.000278083	-0.0517	0.806124
SNRNP200	purple	0.569722	0.00294996	-0.569722	0.00294996	0.20562	0.324106	-0.388632	0.0548678	0.494154	0.0120467	-0.298475	0.147269	-0.175796	0.400596	0.557362	0.00379786	0.389997	0.0539477	0.366109	0.0718748	-0.172302	0.410173	0.0907465	0.666181	-0.418831	0.0371737	-0.731678	3.23536e-05	0.195244	0.349641
SOX9	purple	-0.259539	0.210256	0.259539	0.210256	0.046465	0.825443	0.501378	0.0106706	-0.476706	0.0159838	0.274969	0.183429	0.151385	0.470078	-0.495389	0.0118017	-0.350186	0.086142	-0.438644	0.0282736	-0.0115565	0.956277	-0.26018	0.209092	0.339704	0.0966351	0.642039	0.000540352	-0.367196	0.0709717
SPC24	purple	-0.133487	0.524698	0.133487	0.524698	-0.157444	0.452278	0.368542	0.0698648	-0.398645	0.0483959	0.271469	0.189295	0.241042	0.245755	-0.315365	0.124639	-0.366978	0.0711517	-0.31736	0.122144	0.0726565	0.729989	-0.120256	0.566927	0.21743	0.296462	0.385051	0.0573388	0.106127	0.61363
SPC25	purple	-0.331554	0.105431	0.331554	0.105431	-0.221583	0.287103	0.133797	0.523726	-0.609257	0.00122649	-0.00473484	0.982079	0.0153282	0.942028	-0.191499	0.359141	-0.161157	0.441548	-0.163698	0.434282	0.113479	0.589132	-0.0540358	0.797538	0.390821	0.0533983	0.686381	0.000151565	0.127851	0.542501
SPDEF	purple	-0.555703	0.00392598	0.555703	0.00392598	0.308	0.134173	0.357761	0.0791105	-0.196797	0.345746	0.157725	0.45146	0.091058	0.6651	-0.594107	0.00173971	-0.575447	0.00261551	-0.564097	0.00331337	0.105731	0.614962	-0.257505	0.213981	0.649895	0.000437751	0.751148	1.51215e-05	0.0562142	0.789552
SRPRA	purple	-0.353744	0.0827821	0.353744	0.0827821	0.346923	0.0893114	0.190573	0.361513	-0.222629	0.284776	0.114355	0.586239	-0.105445	0.615924	-0.374234	0.0653296	-0.60782	0.0012688	-0.479879	0.0151985	0.263194	0.203675	-0.141044	0.501273	0.781078	4.06751e-06	0.720469	4.87212e-05	-0.0697071	0.740573
ST18	purple	-0.24181	0.244208	0.24181	0.244208	0.0365087	0.862451	0.0644111	0.759692	-0.085741	0.683634	-0.150696	0.472125	0.0682138	0.745949	-0.374186	0.0653665	-0.220583	0.289341	-0.152776	0.465959	0.217763	0.295705	0.0785731	0.708903	0.484038	0.0142174	0.594051	0.00174192	0.28723	0.163872
ST6GAL1	purple	-0.408438	0.0426599	0.408438	0.0426599	0.290727	0.158574	0.390762	0.0534375	-0.309709	0.131916	0.188497	0.366865	0.0414916	0.843889	-0.704731	8.38845e-05	-0.627225	0.000791535	-0.582678	0.00223963	0.177046	0.397204	-0.221064	0.288263	0.745641	1.8879e-05	0.838629	1.64963e-07	0.124384	0.55359
STARD13	purple	-0.324304	0.113742	0.324304	0.113742	-0.350185	0.0861427	0.0451942	0.830148	-0.420582	0.0363076	-0.199082	0.340061	-0.0699787	0.739596	-0.185174	0.375527	0.0545702	0.795578	0.0900352	0.668651	0.18146	0.385346	0.17401	0.405476	0.22429	0.281105	0.467346	0.0184962	0.38761	0.0555643
STARD5	purple	-0.485968	0.0137801	0.485968	0.0137801	0.052995	0.801361	0.203312	0.329685	-0.310173	0.131308	0.136348	0.515766	-0.025041	0.905423	-0.514754	0.00846587	-0.420809	0.0361964	-0.347937	0.0883172	0.233595	0.261092	-0.0397402	0.850404	0.598372	0.00157942	0.751688	1.47915e-05	-0.150488	0.472743
STIP1	purple	-0.280436	0.17452	0.280436	0.17452	-0.635177	0.000646447	-0.611941	0.00115074	-0.233069	0.262198	-0.164076	0.43321	-0.0103242	0.960936	0.037061	0.86039	0.246289	0.23531	0.519804	0.00773892	0.664898	0.00028792	0.680378	0.000182287	0.51723	0.00810267	0.532336	0.00615716	-0.15418	0.461821
STRIP2	purple	0.0398924	0.849838	-0.0398924	0.849838	0.1872	0.370233	0.176168	0.399586	-0.25414	0.220239	0.302148	0.142115	-0.0285323	0.892308	-0.129101	0.538527	-0.440044	0.0277161	-0.392393	0.052362	0.0687176	0.744134	-0.227447	0.274207	0.403504	0.0454789	0.431258	0.0313657	-0.00668812	0.974688
SULT1C2	purple	-0.289637	0.160212	0.289637	0.160212	-0.196637	0.346145	0.0911866	0.664655	-0.108967	0.604115	0.111165	0.596796	0.100682	0.632039	-0.178193	0.394103	-0.190143	0.362618	-0.0908722	0.665745	0.252477	0.223374	0.0902106	0.668042	0.308815	0.133093	0.386844	0.0560907	0.128132	0.541606
SUPT5H	purple	-0.0403798	0.848024	0.0403798	0.848024	0.647371	0.000468689	0.141404	0.50017	0.466254	0.0188094	0.489265	0.0130589	0.417843	0.0376698	0.0249635	0.905715	-0.109113	0.603629	-0.377642	0.0627246	-0.486289	0.0137085	-0.518868	0.00786955	-0.162482	0.437752	-0.169607	0.417644	-0.260285	0.208901
SUZ12P1	purple	0.252597	0.223148	-0.252597	0.223148	0.148131	0.479785	-0.115404	0.582785	0.100408	0.632973	0.156303	0.455601	-0.144298	0.491347	0.103324	0.623081	-0.0944988	0.653207	0.022482	0.915052	0.0988874	0.638155	0.0738713	0.725643	-0.0861834	0.682085	-0.387143	0.0558848	0.037546	0.85858
SV2C	purple	0.230854	0.266889	-0.230854	0.266889	0.284877	0.167506	0.0333628	0.874207	0.232008	0.264438	-0.266581	0.197703	-0.143497	0.49378	-0.233128	0.262074	-0.150256	0.473434	-0.0282284	0.893448	0.136024	0.516775	0.128674	0.539884	0.0746578	0.722834	-0.221148	0.288075	0.305009	0.138192
SYT7	purple	0.40463	0.0448233	-0.40463	0.0448233	0.382147	0.0594053	-0.166333	0.426819	0.541779	0.00515303	-0.06046	0.774046	-0.203629	0.328915	0.165737	0.428501	-0.0871337	0.678762	0.0495281	0.814126	0.0229716	0.913209	0.0650759	0.757284	-0.214069	0.304174	-0.675792	0.000209297	0.0612472	0.771181
TBC1D2B	purple	0.0526015	0.802808	-0.0526015	0.802808	0.0479728	0.819868	-0.0653305	0.756363	0.282153	0.171784	0.00892737	0.966218	-0.0430376	0.838146	0.291658	0.157184	0.1691	0.419056	0.118446	0.572822	-0.245488	0.236885	-0.0376107	0.858339	-0.529844	0.0064479	-0.589246	0.00193921	0.160408	0.4437
TBCC	purple	-0.356936	0.0798538	0.356936	0.0798538	-0.351718	0.084683	-0.374784	0.064904	-0.233851	0.260555	-0.0441787	0.833912	-0.243141	0.241542	-0.124557	0.553035	-0.0961719	0.647453	0.208204	0.317928	0.564614	0.0032785	0.451767	0.0233863	0.4783	0.0155854	0.419985	0.036601	0.195167	0.349835
TCF7L1	purple	-0.160336	0.443908	0.160336	0.443908	0.199215	0.339732	0.09464	0.65272	-0.445098	0.0257766	-0.297507	0.148649	-0.326184	0.111543	-0.130004	0.535667	-0.173745	0.406204	-0.190067	0.362813	0.041021	0.845639	-0.0862889	0.681716	0.324234	0.113825	0.445382	0.0256708	0.0923821	0.660514
TDRD6	purple	0.431239	0.0313742	-0.431239	0.0313742	-0.191419	0.359346	-0.000562933	0.997869	0.0331925	0.874844	-0.216023	0.299676	-0.185527	0.374602	-0.0787309	0.708343	0.120643	0.565671	0.210173	0.313269	0.0695962	0.740972	0.209146	0.315693	-0.305689	0.137271	-0.379773	0.0611374	0.0947324	0.652402
TEC	purple	0.444373	0.0260479	-0.444373	0.0260479	0.141732	0.499165	-0.348357	0.0879081	0.424878	0.0342496	0.0716772	0.733498	-0.175902	0.400309	0.275993	0.181737	0.067049	0.750151	0.199213	0.339736	0.0475962	0.82126	0.158575	0.448996	-0.185837	0.37379	-0.554352	0.00403303	0.303083	0.140824
TFCP2L1	purple	0.253055	0.222281	-0.253055	0.222281	0.264977	0.200516	-0.184632	0.376951	0.577973	0.0024785	0.055712	0.791392	-0.194737	0.350918	0.480546	0.0150375	-0.125425	0.550249	0.035997	0.864361	-0.0475189	0.821545	-0.0251956	0.904842	-0.320493	0.118299	-0.78496	3.38024e-06	-0.0659266	0.754206
TFF1	purple	-0.407736	0.0430525	0.407736	0.0430525	-0.24996	0.22818	0.000545989	0.997933	-0.447849	0.0247677	0.0682353	0.745872	-0.0801692	0.703249	-0.321638	0.116916	-0.181101	0.386303	-0.0362195	0.86353	0.372702	0.066527	0.226442	0.276391	0.500253	0.0108759	0.619998	0.000946998	0.202622	0.331366
TFF3	purple	-0.565407	0.00322555	0.565407	0.00322555	-0.239396	0.249094	0.145987	0.486236	-0.510524	0.00911767	0.137486	0.512235	0.177302	0.39651	-0.202369	0.331981	-0.0742916	0.724142	-0.161504	0.440551	0.0717023	0.733408	-0.0770889	0.714173	0.42494	0.0342206	0.816484	6.44916e-07	-0.016729	0.93674
THBS1	purple	-0.460898	0.0204076	0.460898	0.0204076	-0.142544	0.496683	-0.0451005	0.830495	-0.355763	0.0809213	0.207683	0.319169	-0.172443	0.409784	-0.0515487	0.806681	-0.211444	0.310285	-0.0972897	0.643619	0.275148	0.183132	0.0626986	0.765904	0.458047	0.0213026	0.537052	0.00563684	-0.0532875	0.800287
TIAM1	purple	-0.39773	0.048961	0.39773	0.048961	0.292281	0.156258	0.171465	0.412485	-0.226391	0.276502	0.383265	0.0586027	-0.0861289	0.682276	-0.228681	0.271543	-0.637704	0.00060544	-0.530582	0.00636069	0.206546	0.321884	-0.242164	0.243497	0.705323	8.22369e-05	0.692543	0.000124847	-0.187014	0.370718
TIMP1	purple	-0.513356	0.00867677	0.513356	0.00867677	0.28021	0.174882	0.32843	0.108956	-0.317387	0.122111	0.324834	0.113119	0.0573823	0.785278	-0.512416	0.00882112	-0.562634	0.00341394	-0.567227	0.00310676	0.112289	0.593069	-0.273966	0.185097	0.6806	0.000181057	0.846661	9.56024e-08	0.0513496	0.807413
TIMP2	purple	-0.339904	0.0964266	0.339904	0.0964266	0.395104	0.050612	0.0389396	0.853386	-0.0610215	0.772002	0.468194	0.0182561	-0.023379	0.911675	-0.268413	0.194522	-0.534287	0.00593726	-0.45602	0.0219581	0.175503	0.401396	-0.197086	0.345023	0.60181	0.00145957	0.484522	0.0141067	-0.0752373	0.720767
TIMP3	purple	-0.0776646	0.712128	0.0776646	0.712128	0.25272	0.222916	0.498505	0.0112013	-0.506073	0.00984803	0.086692	0.680306	-0.26509	0.200317	-0.60995	0.00120654	-0.585078	0.00212558	-0.519905	0.00772494	0.13517	0.519434	-0.193123	0.355003	0.465059	0.0191569	0.462228	0.020001	0.147085	0.482925
TLN2	purple	0.448188	0.0246455	-0.448188	0.0246455	0.414507	0.0393842	0.261475	0.206753	0.265501	0.199593	-0.00831854	0.968521	-0.0195215	0.926206	0.0277649	0.895188	-0.098994	0.637792	-0.206067	0.323033	-0.336423	0.100108	-0.277282	0.179621	-0.359734	0.0773523	-0.438558	0.028308	0.358634	0.0783282
TMBIM1	purple	-0.415776	0.0387247	0.415776	0.0387247	0.175446	0.40155	-0.0258553	0.902362	-0.233561	0.261162	0.125794	0.549067	-0.150642	0.472284	-0.421996	0.0356195	-0.475332	0.0163342	-0.297584	0.148539	0.42726	0.0331492	0.0615553	0.77006	0.86627	2.1925e-08	0.822398	4.56406e-07	0.0586181	0.780763
TMC5	purple	0.208551	0.317104	-0.208551	0.317104	-0.200871	0.335648	-0.576717	0.00254582	0.564413	0.00329199	-0.00720992	0.972714	0.200221	0.337249	0.680443	0.000181929	0.651133	0.000423231	0.58602	0.00208219	-0.136357	0.51574	0.220573	0.289362	-0.461487	0.0202268	-0.599798	0.00152871	-0.131474	0.531024
TMC7	purple	-0.464093	0.0194414	0.464093	0.0194414	-0.0643516	0.759908	0.196258	0.347094	-0.575011	0.00263976	-0.0247495	0.906519	-0.161286	0.441177	-0.49267	0.0123468	-0.391827	0.0527333	-0.275091	0.183226	0.367907	0.0703848	0.053004	0.801328	0.74803	1.71577e-05	0.906564	4.35603e-10	0.0876832	0.676843
TMED9	purple	-0.133528	0.524569	0.133528	0.524569	0.00338354	0.987193	0.114175	0.586835	-0.300476	0.144445	-0.00979925	0.962921	-0.137252	0.512963	-0.538324	0.00550304	-0.398993	0.0481821	-0.213746	0.304923	0.413158	0.0400943	0.146732	0.483988	0.67103	0.000240988	0.643813	0.000515523	0.25407	0.22037
TMEM211	purple	-0.214586	0.302981	0.214586	0.302981	-0.249023	0.229987	0.0688061	0.743815	-0.559542	0.00363485	-0.379217	0.0615481	-0.158591	0.448948	-0.275117	0.183184	-0.221382	0.287553	-0.0502113	0.811607	0.393504	0.0516391	0.199124	0.339956	0.547373	0.00462599	0.672931	0.000227869	0.283829	0.169144
TMEM214	purple	-0.358481	0.0784648	0.358481	0.0784648	0.42981	0.0320025	0.146813	0.483745	-0.106166	0.613499	0.090187	0.668124	-0.0269588	0.898215	-0.363958	0.0736891	-0.470331	0.0176623	-0.441667	0.0270808	0.126347	0.547299	-0.203511	0.329203	0.724763	4.17451e-05	0.671421	0.000238237	0.149791	0.474818
TMEM37	purple	0.338109	0.0983119	-0.338109	0.0983119	0.222779	0.284444	-0.052986	0.801394	0.314374	0.125892	-0.300679	0.14416	-0.319783	0.119162	0.208885	0.316313	0.136778	0.514431	0.144062	0.492064	-0.179086	0.391698	0.00875729	0.966861	-0.519872	0.00772956	-0.763732	8.90978e-06	0.264491	0.201373
TMEM40	purple	-0.173419	0.407097	0.173419	0.407097	-0.0503198	0.811207	-0.0114	0.956869	-0.11365	0.588564	0.144127	0.491867	0.269498	0.192656	-0.271048	0.190009	0.0299951	0.88682	-0.035343	0.866804	0.0604225	0.774183	0.0320356	0.879174	0.230369	0.267922	0.439729	0.0278408	-0.0277442	0.895266
TMEM43	purple	-0.116056	0.580645	0.116056	0.580645	-0.427858	0.0328774	-0.153555	0.463663	-0.374671	0.0649912	0.0168517	0.936277	0.0945717	0.652956	0.0678622	0.747217	0.0452054	0.830107	0.13312	0.525848	0.272611	0.187368	0.211034	0.311245	0.349519	0.0867823	0.590299	0.00189443	-0.0111388	0.957856
TMEM45A	purple	-0.331964	0.104975	0.331964	0.104975	-0.469667	0.017845	-0.250807	0.226556	-0.182973	0.381329	0.095402	0.650098	0.295067	0.152168	-0.0501646	0.811779	0.0368746	0.861085	0.166354	0.426761	0.37553	0.0643292	0.301834	0.142551	0.452711	0.0230628	0.60046	0.00150567	-0.108972	0.604101
TMEM71	purple	-0.645879	0.000487852	0.645879	0.000487852	0.0276519	0.895612	0.150075	0.473972	-0.53703	0.00563918	0.173163	0.4078	-0.298503	0.147228	-0.628363	0.000769175	-0.509495	0.00928237	-0.329398	0.107854	0.428934	0.0323926	0.0648658	0.758045	0.739607	2.39254e-05	0.750661	1.54244e-05	-0.130642	0.533648
TMPRSS11B	purple	-0.231044	0.266485	0.231044	0.266485	-0.220393	0.289765	0.145201	0.48861	-0.396858	0.0495045	0.260901	0.207786	0.219265	0.292303	-0.175566	0.401225	-0.205708	0.323894	-0.17391	0.405751	0.12248	0.559725	-0.0403862	0.848	0.299177	0.146273	0.582284	0.00225885	0.0145341	0.945027
TMX4	purple	0.588953	0.00195183	-0.588953	0.00195183	0.167496	0.423546	-0.206317	0.322432	0.547431	0.00462085	0.0536203	0.799064	0.163663	0.434384	0.309305	0.132447	0.436479	0.0291534	0.266515	0.197818	-0.303655	0.140038	-0.0234032	0.911584	-0.552595	0.00417583	-0.713461	6.23274e-05	0.105486	0.615786
TNFAIP1	purple	-0.392709	0.0521558	0.392709	0.0521558	0.293962	0.153782	0.267195	0.196633	-0.241754	0.244321	0.301569	0.142919	0.0957566	0.648879	-0.534742	0.00588692	-0.481668	0.0147699	-0.489611	0.0129849	0.123103	0.557714	-0.213253	0.306066	0.694707	0.000116498	0.765856	8.12286e-06	0.0240054	0.909319
TNS3	purple	0.215351	0.301218	-0.215351	0.301218	0.0703256	0.738349	0.154407	0.461156	0.260245	0.208974	0.110944	0.597531	0.0304499	0.885115	-0.0350732	0.867812	-0.115046	0.583964	-0.0638322	0.76179	-0.0560797	0.790045	-0.0086286	0.967348	-0.266311	0.198175	-0.382166	0.0593913	0.0289232	0.890841
TOP3A	purple	-0.159922	0.445101	0.159922	0.445101	-0.33281	0.104038	-0.151156	0.470759	-0.242043	0.24374	-0.100898	0.631306	0.127592	0.543327	-0.134038	0.522973	0.0706389	0.737224	0.136359	0.515733	0.277422	0.179394	0.213356	0.305826	0.436262	0.0292428	0.578799	0.0024351	-0.0670104	0.75029
TP63	purple	-0.0779962	0.71095	0.0779962	0.71095	-0.0967281	0.645544	0.0840987	0.689396	-0.538074	0.0055292	-0.267123	0.196757	-0.344594	0.0916268	-0.348508	0.0877611	-0.154341	0.46135	-0.0503941	0.810933	0.248956	0.230116	0.16651	0.42632	0.326338	0.111363	0.454735	0.0223819	0.141205	0.500777
TPM1	purple	-0.333172	0.10364	0.333172	0.10364	-0.248614	0.230777	-0.0106343	0.959763	-0.572569	0.00277938	-0.44999	0.0240049	-0.313954	0.126426	-0.237264	0.253461	-0.111197	0.59669	0.0407978	0.846469	0.359548	0.0775164	0.227441	0.27422	0.533923	0.00597777	0.651804	0.000415541	0.240251	0.247355
TPO	purple	-0.440776	0.0274279	0.440776	0.0274279	0.011961	0.954748	0.323608	0.114564	-0.329936	0.107246	-0.0148539	0.943819	-0.0359449	0.864555	-0.39702	0.049403	-0.336532	0.0999914	-0.336821	0.0996819	0.106524	0.612298	-0.13344	0.524846	0.462933	0.0197879	0.692906	0.000123411	-0.0693115	0.741996
TRIM31	purple	0.181392	0.385527	-0.181392	0.385527	0.226952	0.275281	-0.0686704	0.744304	0.492935	0.0122929	0.441124	0.0272919	0.278258	0.178032	0.226896	0.275405	0.124504	0.553206	-0.0259964	0.901832	-0.293553	0.154382	-0.22479	0.280004	-0.259876	0.209644	-0.350682	0.0856669	-0.0203841	0.922955
TRIM49C	purple	-0.251697	0.224858	0.251697	0.224858	-0.202028	0.332816	0.0802687	0.702897	-0.418036	0.0375729	-0.040137	0.848927	0.307515	0.134818	-0.173153	0.407829	-0.0410698	0.845457	-0.0779636	0.711066	0.0755658	0.719595	-0.00716546	0.972882	0.252562	0.223215	0.569541	0.00296114	0.00917183	0.965293
TRMT112	purple	-0.214109	0.304083	0.214109	0.304083	-0.0655826	0.755451	0.167701	0.422974	-0.421692	0.0357663	0.110577	0.598749	0.211831	0.309378	-0.437935	0.0285592	0.177808	0.395142	-0.0662399	0.753074	-0.138075	0.510413	-0.0798669	0.704319	0.0800399	0.703706	0.52675	0.00682489	0.110961	0.597475
TRPV6	purple	-0.399858	0.0476544	0.399858	0.0476544	0.194427	0.351702	0.260297	0.20888	-0.340968	0.0953219	-0.0607276	0.773072	-0.0883464	0.674529	-0.528862	0.00656565	-0.405032	0.0445907	-0.36859	0.0698257	0.1854	0.374935	-0.0877335	0.676667	0.591847	0.00183018	0.754635	1.31005e-05	-0.0395147	0.851244
TSPAN3	purple	-0.402611	0.0460044	0.402611	0.0460044	0.031746	0.880259	0.137765	0.511371	-0.214444	0.303309	-0.141804	0.498946	0.000182138	0.999311	-0.396052	0.0500114	-0.00389567	0.985255	-0.111027	0.597254	0.0526909	0.802479	-0.0274055	0.896538	0.351651	0.0847464	0.636624	0.000622685	-0.0724013	0.730903
TTPA	purple	-0.290604	0.158759	0.290604	0.158759	-0.0552421	0.793114	0.179812	0.389749	-0.588268	0.00198163	-0.482086	0.0146713	-0.293156	0.154966	-0.403233	0.0456378	-0.217844	0.29552	-0.122143	0.560814	0.274202	0.184704	0.119672	0.568827	0.422935	0.0351682	0.596774	0.00163791	0.0551356	0.793504
TXLNGY	purple	0.32147	0.117118	-0.32147	0.117118	0.0907295	0.66624	0.180264	0.388538	0.189554	0.364135	-0.00508221	0.980765	0.0907727	0.66609	0.250119	0.227875	-0.166117	0.42743	-0.14534	0.48819	-0.19246	0.356689	-0.171028	0.413694	-0.289696	0.160123	-0.353585	0.0829301	0.334322	0.10238
UBXN2B	purple	0.308607	0.133368	-0.308607	0.133368	-0.156199	0.455906	-0.395959	0.0500697	0.506995	0.00969285	0.309727	0.131892	0.0589939	0.779391	0.333112	0.103706	0.102782	0.624915	0.305355	0.137722	0.205997	0.3232	0.307423	0.134942	-0.187399	0.369714	-0.613442	0.00111016	-0.270692	0.190616
ULBP2	purple	-0.169602	0.417659	0.169602	0.417659	-0.112016	0.593973	0.171506	0.412372	-0.293115	0.155026	0.136049	0.516696	0.180209	0.388684	-0.4166	0.0383018	-0.124264	0.553977	-0.116292	0.579868	0.0916997	0.662876	0.0169159	0.936035	0.189793	0.363519	0.3833	0.0585778	0.0653607	0.756254
ULK3	purple	0.123273	0.557166	-0.123273	0.557166	0.314851	0.125288	0.0170647	0.935473	0.416809	0.0381951	-0.0577472	0.783945	-0.0951433	0.650988	0.334445	0.102246	-0.0395879	0.850972	-0.0486112	0.81751	-0.215682	0.300458	-0.150824	0.471743	-0.316551	0.123152	-0.536049	0.00574428	0.306428	0.136274
USP28	purple	-0.366526	0.0715272	0.366526	0.0715272	-0.210025	0.313619	-0.192988	0.355345	-0.273622	0.185671	-0.318634	0.12057	-0.0295479	0.888497	-0.115771	0.58158	0.175713	0.400823	0.169587	0.417699	0.200551	0.336436	0.21924	0.292361	0.357991	0.0789036	0.566785	0.00313528	-0.0380977	0.856523
USP54	purple	-0.324606	0.113387	0.324606	0.113387	0.230221	0.268239	0.153275	0.464488	-0.284652	0.167857	-0.21423	0.303802	-0.000189972	0.999281	-0.287072	0.164115	-0.0855462	0.684317	-0.22909	0.270664	-0.0339214	0.872117	-0.182687	0.382087	0.476084	0.0161416	0.648908	0.000449624	-0.0309001	0.883428
USP9Y	purple	0.296613	0.149931	-0.296613	0.149931	0.0934315	0.656887	0.192974	0.355381	0.160969	0.442089	0.0221562	0.916279	0.123064	0.55784	0.178678	0.392796	-0.146073	0.485975	-0.155858	0.456902	-0.212483	0.307858	-0.181117	0.38626	-0.271934	0.188508	-0.303516	0.140229	0.457517	0.0214723
VAT1	purple	-0.191523	0.35908	0.191523	0.35908	0.300702	0.144129	0.253763	0.220946	-0.40641	0.0438014	-0.215575	0.300705	-0.0884087	0.674312	-0.559051	0.00367104	-0.0640839	0.760878	-0.254186	0.220152	-0.085438	0.684696	-0.157727	0.451453	0.297848	0.148162	0.550073	0.00438844	0.300203	0.144828
VDR	purple	-0.54627	0.00472621	0.54627	0.00472621	0.476085	0.0161415	0.24517	0.237513	-0.215057	0.301895	0.139569	0.505804	-0.174963	0.40287	-0.635763	0.00063673	-0.504736	0.0100768	-0.503491	0.0102937	0.129563	0.537065	-0.202988	0.330474	0.636588	0.000623268	0.667057	0.000270565	0.0128927	0.951228
VN1R2	purple	-0.292474	0.155974	0.292474	0.155974	-0.17721	0.39676	-0.0285699	0.892166	-0.11249	0.592402	0.242565	0.242693	0.145884	0.486545	0.156901	0.453857	-0.136796	0.514376	-0.10735	0.609526	0.061192	0.771381	-0.0893325	0.671095	0.211873	0.309281	0.403281	0.0456094	-0.276785	0.180436
VNN2	purple	0.227957	0.273105	-0.227957	0.273105	-0.144001	0.492249	-0.251351	0.225517	0.446036	0.0254289	0.477597	0.01576	0.288831	0.161432	0.236901	0.254209	0.270633	0.190716	0.233032	0.262276	-0.0984096	0.639788	0.0784554	0.70932	-0.399	0.0481779	-0.529723	0.0064624	-0.123908	0.555121
VSIG1	purple	-0.501407	0.0106653	0.501407	0.0106653	0.0746381	0.722905	0.286803	0.164527	-0.630976	0.000719923	0.0146656	0.94453	-0.152683	0.466233	-0.647913	0.00046189	-0.435865	0.0294068	-0.393741	0.0514865	0.248453	0.231089	-0.0726501	0.730012	0.701942	9.203e-05	0.89367	1.80481e-09	0.130449	0.53426
VSNL1	purple	-0.44369	0.0263054	0.44369	0.0263054	-0.258329	0.212466	0.0564997	0.788507	-0.664467	0.000291499	-0.110538	0.598882	-0.19575	0.348368	-0.387016	0.0559723	-0.229157	0.270519	-0.098569	0.639243	0.377103	0.0631315	0.162483	0.437749	0.635445	0.000641985	0.864007	2.62843e-08	-0.0393916	0.851702
VSTM1	purple	-0.534384	0.00592647	0.534384	0.00592647	0.0501047	0.812	0.228281	0.272405	-0.520103	0.00769753	0.0598201	0.776378	-0.163125	0.435917	-0.529571	0.00648044	-0.386175	0.0565536	-0.326552	0.111116	0.243276	0.241273	-0.0451157	0.830439	0.605625	0.00133584	0.784968	3.37897e-06	0.0824425	0.695223
VWA2	purple	0.513885	0.00859641	-0.513885	0.00859641	0.117859	0.574738	0.0257237	0.902857	0.433246	0.030508	-0.00634728	0.975978	0.128188	0.541429	0.559754	0.00361937	0.29087	0.15836	0.101433	0.629487	-0.51657	0.00819814	-0.258587	0.211994	-0.733106	3.06664e-05	-0.774982	5.39983e-06	0.082428	0.695274
VWF	purple	-0.473142	0.0169053	0.473142	0.0169053	0.243242	0.241339	0.484063	0.0142116	-0.574102	0.00269103	-0.106296	0.613064	-0.165369	0.429542	-0.584419	0.00215638	-0.411855	0.0407902	-0.502372	0.0104919	0.00802914	0.969615	-0.274881	0.183574	0.544003	0.00493777	0.845399	1.04369e-07	0.184193	0.378105
WASF1	purple	-0.187249	0.370104	0.187249	0.370104	-0.198427	0.341685	0.210739	0.311939	-0.311257	0.129895	0.170624	0.414814	0.24582	0.236233	-0.158036	0.450556	-0.0578643	0.783517	-0.155959	0.456606	0.0101888	0.961448	-0.116438	0.57939	0.339638	0.0967036	0.615857	0.00104744	0.234644	0.258894
WBSCR17	purple	-0.42219	0.0355258	0.42219	0.0355258	0.10006	0.634155	0.484315	0.014154	-0.564082	0.00331444	-0.0775842	0.712413	-0.166215	0.427152	-0.726979	3.85036e-05	-0.485479	0.01389	-0.446084	0.0254112	0.17084	0.414215	-0.101623	0.628844	0.52642	0.00686622	0.747407	1.75928e-05	0.32835	0.109047
WSB2	purple	-0.610321	0.00119597	0.610321	0.00119597	0.324435	0.113588	0.348749	0.0875268	-0.286682	0.164714	0.335639	0.100952	-0.0944115	0.653507	-0.589305	0.0019367	-0.760425	1.02698e-05	-0.6483	0.000457088	0.230099	0.2685	-0.251924	0.224425	0.767852	7.44058e-06	0.782424	3.8162e-06	-0.10314	0.623703
XAB2	purple	0.339485	0.0968635	-0.339485	0.0968635	0.297861	0.148144	-0.155662	0.457475	0.377225	0.0630387	-0.314886	0.125244	-0.280513	0.174396	0.165695	0.428619	0.0467038	0.82456	0.0923061	0.660777	-0.0646902	0.758681	0.0110052	0.958361	-0.200451	0.336681	-0.47334	0.0168531	0.353615	0.0829024
YBX1	purple	-0.538792	0.00545453	0.538792	0.00545453	-0.0810132	0.700266	0.199535	0.33894	-0.527137	0.00677678	0.177768	0.395249	-0.208776	0.316571	-0.431447	0.0312833	-0.608752	0.00124123	-0.362337	0.0750785	0.426647	0.0334296	0.0263991	0.900318	0.690655	0.000132555	0.674048	0.000220457	-0.2068	0.321277
YBX3	purple	-0.40272	0.04594	0.40272	0.04594	-0.451668	0.0234205	-0.579771	0.00238479	-0.216321	0.298993	-0.17914	0.391554	-0.178496	0.393284	0.0813646	0.699025	0.177958	0.394737	0.413913	0.0396956	0.572415	0.00278841	0.546856	0.00467273	0.557467	0.00378986	0.549639	0.00442591	-0.118081	0.574014
ZDHHC16	purple	-0.481579	0.0147909	0.481579	0.0147909	0.153558	0.463652	0.209966	0.313756	-0.352541	0.0839066	0.14366	0.493285	0.00679157	0.974297	-0.469467	0.0179005	-0.544675	0.00487422	-0.441413	0.0271794	0.270912	0.190242	-0.10444	0.619311	0.785782	3.24871e-06	0.852271	6.41089e-08	-0.0381814	0.856211
ZDHHC7	purple	-0.428215	0.0327158	0.428215	0.0327158	-0.0174932	0.933856	-0.13115	0.532045	-0.324775	0.113189	-0.112294	0.593053	-0.220579	0.289349	-0.252835	0.222697	-0.14984	0.474674	-0.0264279	0.90021	0.386738	0.0561639	0.201037	0.335241	0.601479	0.00147077	0.610294	0.00119673	-0.0780871	0.710627
ZFP36L1	purple	0.409264	0.0422022	-0.409264	0.0422022	0.5252	0.0070206	0.24604	0.2358	0.334043	0.102685	0.239022	0.249855	-0.0188739	0.928648	0.0996362	0.635601	-0.109002	0.603999	-0.256784	0.21531	-0.474439	0.0165652	-0.423116	0.0350821	-0.490669	0.0127612	-0.679302	0.000188335	-0.026779	0.898891
ZKSCAN2	purple	0.00779464	0.970502	-0.00779464	0.970502	0.171889	0.411314	-0.148518	0.478625	0.31105	0.130163	-0.0766018	0.715906	-0.0351154	0.867654	-0.0141248	0.946573	0.17094	0.413939	0.15379	0.462969	-0.0229476	0.913299	0.0982171	0.640445	-0.153032	0.465205	-0.340052	0.0962722	-0.0405707	0.847314
ZNF318	purple	0.250258	0.227609	-0.250258	0.227609	0.252299	0.223713	-0.274544	0.184135	0.309625	0.132026	-0.0408708	0.846197	-0.175506	0.401387	0.344856	0.0913641	0.163398	0.435137	0.138328	0.509632	-0.0995309	0.63596	0.00318031	0.987962	-0.262985	0.204047	-0.513624	0.00863598	-0.248114	0.231749
ZNF346	purple	0.165533	0.429079	-0.165533	0.429079	0.106038	0.613929	-0.232897	0.262559	0.527734	0.00670309	-0.112244	0.593215	-0.107058	0.610506	0.160029	0.444793	0.191771	0.358447	0.232282	0.263859	-0.0218605	0.917393	0.161798	0.43971	-0.335382	0.101228	-0.570908	0.00287787	-0.192811	0.355797
ZNF652	purple	0.13262	0.527416	-0.13262	0.527416	0.228796	0.271296	-0.213268	0.306032	0.289187	0.160892	-0.190431	0.361879	-0.318274	0.121013	0.200969	0.335409	-0.118815	0.571617	0.0821775	0.696157	0.127567	0.543407	0.124426	0.553454	-0.0335321	0.873574	-0.524401	0.00712337	0.0555503	0.791984
ZNF79	purple	-0.346907	0.0893273	0.346907	0.0893273	-0.111942	0.594218	-0.0639303	0.761435	-0.310984	0.130249	-0.0186417	0.929524	-0.18098	0.386625	-0.162365	0.438087	-0.00358222	0.986441	0.0107443	0.959347	0.152362	0.467185	0.0978956	0.641545	0.230241	0.268196	0.352697	0.0837606	-0.186674	0.371603
ZNF792	purple	0.237	0.254004	-0.237	0.254004	0.0993447	0.636595	0.00499646	0.981089	0.22258	0.284885	-0.00837306	0.968314	-0.105332	0.616304	-0.0460726	0.826896	0.000418172	0.998417	0.0553858	0.792587	-0.0880785	0.675464	0.0478295	0.820397	-0.414953	0.0391516	-0.584951	0.00213149	0.0254071	0.904047
ZNF93	purple	0.405277	0.0444494	-0.405277	0.0444494	0.198458	0.341606	-0.0956309	0.649311	0.156621	0.454673	-0.150227	0.473519	-0.303367	0.140434	0.258484	0.212182	0.0755294	0.719725	0.0579671	0.783141	-0.132021	0.5293	-0.0560096	0.790302	-0.169607	0.417644	-0.359332	0.0777076	0.24907	0.229895
