# Supplementary material for: Identification of immune-associated biomarkers in diagnosing allergic rhinitis
Source: World Allergy Organ J. 2025 Jul 28;18(8):101084. doi: 10.1016/j.waojou.2025.101084 (PMC12320532; doi:10.1016/j.waojou.2025.101084)
Supplement: Supplementary Table S2 — The 81 candidate genes identified from the LASSO analysis. [file mmc2.xlsx]

## Sheet: Sheet1
Supplementary Table S2. The 81 candidate genes identified from the LASSO analysis
Genes	ABCC3	ALOX15	ANO1	CA2	CCL26	CD109	CD1C	CD44	CDH26
	CLC	CST1	CST2	CTSV	CYP2E1	DPP4	DSE	ELOVL5	EMP1
	EPHA4	FAM177B	FAM83D	FETUB	FGFBP1	GCNT3	GCNT4	HGD	IL1RL1
	ITLN1	KRT13	LAMB3	LGALS7B	LOXL4	MMP12	MUC13	MUC2	NTRK2
	PCSK6	PHLDB2	POSTN	PRODH	PTHLH	S100A2	SERPINB10	SERPINB13	SERPINB2
	SH2D1B	SLC39A8	SLC5A5	SLC7A1	SLC9B2	SPDEF	TFF1	TFF3	THBS1
	TIMP1	TMEM71	VSIG1	VSNL1	BCAT1	CD274	CD36	CLDN22	CMYA5
	CSTA	GPX8	GSDMC	KDELR3	KRT23	LINC01559	NTS	SCEL	SERPINB4
	SLC16A9	SLC35G1	SLC6A14	SPINK5	SPRR1B	TM4SF1	TOX	TRPM6	UPK1B
