# Supplementary material for: Identification of immune-associated biomarkers in diagnosing allergic rhinitis
Source: World Allergy Organ J. 2025 Jul 28;18(8):101084. doi: 10.1016/j.waojou.2025.101084 (PMC12320532; doi:10.1016/j.waojou.2025.101084)
Supplement: Supplementary Table S3 — The 46 feature genes were screened from the SVM-RFE algorithm. [file mmc3.xlsx]

## Sheet: feature_svm
Supplementary Table S3. The 46 feature genes were screened from the SVM-RFE algorithm
number	FeatureName	FeatureID	AvgRank
1	CST1	11	2
2	TOX	79	3.7
3	CST2	12	7.2
4	ABCC3	1	8.2
5	FGFBP1	23	8.6
6	TRPM6	80	8.7
7	HGD	26	9.5
8	SPINK5	76	10.5
9	CYP2E1	14	12.6
10	SLC39A8	47	12.9
11	CLDN22	62	16.1
12	SH2D1B	46	18
13	SLC6A14	75	19.9
14	CD109	6	20.3
15	LOXL4	32	20.7
16	MMP12	33	23.1
17	EMP1	18	23.6
18	SCEL	71	23.8
19	SLC35G1	74	26.4
20	CA2	4	26.8
21	THBS1	54	27.9
22	KRT23	68	29
23	SERPINB4	72	30.6
24	ALOX15	2	32.4
25	SPRR1B	77	32.5
26	CD274	60	33.3
27	CSTA	64	33.3
28	CCL26	5	33.5
29	SERPINB10	43	34.2
30	DSE	16	35.3
31	VSNL1	58	36.7
32	SLC16A9	73	37.4
33	CD44	8	37.5
34	TFF1	52	37.7
35	NTS	70	38.5
36	FAM83D	21	38.8
37	KRT13	29	39.4
38	PHLDB2	38	40.6
39	CTSV	13	40.8
40	FETUB	22	44.1
41	SPDEF	51	45
42	GCNT3	24	45.3
43	CMYA5	63	46.3
44	SERPINB13	44	46.8
45	LAMB3	30	46.9
46	MUC2	35	47.9
47	GSDMC	66	48.2
48	NTRK2	36	48.4
49	UPK1B	81	48.8
50	ELOVL5	17	49.8
51	CDH26	9	50.1
52	CD1C	7	50.6
53	TFF3	53	50.8
54	BCAT1	59	51.2
55	PTHLH	41	52.3
56	SLC9B2	50	52.5
57	LINC01559	69	52.6
58	PCSK6	37	53.5
59	CLC	10	54.9
60	KDELR3	67	55.8
61	IL1RL1	27	56.1
62	TIMP1	55	56.6
63	DPP4	15	56.8
64	TM4SF1	78	56.8
65	CD36	61	58.5
66	VSIG1	57	59.9
67	ANO1	3	60.1
68	SLC7A1	49	60.8
69	EPHA4	19	61.5
70	MUC13	34	61.6
71	PRODH	40	62
72	GCNT4	25	62.8
73	POSTN	39	63.4
74	GPX8	65	63.5
75	S100A2	42	64.6
76	LGALS7B	31	66
77	ITLN1	28	66.1
78	FAM177B	20	66.4
79	SERPINB2	45	67.2
80	SLC5A5	48	67.9
81	TMEM71	56	68.6
