# Supplementary material for: Identification of immune-associated biomarkers in diagnosing allergic rhinitis
Source: World Allergy Organ J. 2025 Jul 28;18(8):101084. doi: 10.1016/j.waojou.2025.101084 (PMC12320532; doi:10.1016/j.waojou.2025.101084)
Supplement: Supplementary Table S4 — Eight feature genes through Xgboost algorithms and 18 hub genes from Boruta. [file mmc4.xlsx]

## Sheet: Sheet1
Supplementary Table S4. 8 feature genes through Xgboost algorithms and 18 hub genes from Boruta
Mmachine Learning Algorithms	Genes	Importance
Xgboost	CST1	1.29786
	HGD	-0.28197
	CST2	0.961292
	KRT23	-1.16797
	SERPINB4	-0.1893
	SLC6A14	-0.03565
	SPINK5	0.679291
	TOX	-5.73259
Boruta	CST1	1.0996
	CDH26	1.09763
	SLC16A9	0.794921
	CYP2E1	0.751031
	TOX	0.723571
	PCSK6	0.571429
	UPK1B	0.571429
	SLC39A8	0.545635
	CLC	0.50585
	SPDEF	0.484848
	HGD	0.483405
	TRPM6	0.48
	GCNT3	0.43102
	SERPINB4	0.412698
	SLC7A1	0.379259
	KDELR3	0.308571
	CD109	0.285714
	CST2	0.276246
	MUC13	0.243386
